# Supplementary material for: An NMR sample preparation case study: Considerations for the self-destructive protease caspase-6
Source: PLoS One. 2025 Nov 21;20(11):e0337291. doi: 10.1371/journal.pone.0337291 (PMC12637907; doi:10.1371/journal.pone.0337291)
Supplement: S1 Data — Data are categorized by its respective main text figure. Files are titled with a description of contents. Exported text instructions and images for optimized purification protocols are in the Purification Methods folder. (ZIP) [file pone.0337291.s007.zip]

Archive with 484 entries (433 files):
- S1_Data/
- S1_Data/Fig 2/
- S1_Data/Fig 2/Minimal Media Growth Curves Script.R
- S1_Data/Fig 2/Protein Yield Comparison Script.R
- S1_Data/Fig 3/
- S1_Data/Fig 3/Peak Tables From Akta_filtered.csv
- S1_Data/Fig 3/Purification_Comparison_Script.R
- S1_Data/Fig 4/
- S1_Data/Fig 4/Casp-6 Exchange Data Processing Script.R
- S1_Data/Fig 4/Exchange Recoveries.csv
- S1_Data/Fig 5/
- S1_Data/Fig 5/Buffer Conditions Testing.xlsx
- S1_Data/Fig 5/C6 D179 CT Activity Buffer Control 8-20-21 CLEANED.csv
- S1_Data/Fig 5/C6 D179 CT Activity Check in Various Buffers 7-21-21.csv
- S1_Data/Fig 5/C6 D179 CT Buffer Activity Testing 8-20-21 Data Processing Script Revisited 3-24-25.R
- S1_Data/Fig 5/C6 D179 CT HEPES Buffers with Additives 8-20-21 CLEANED.csv
- S1_Data/Fig 5/C6 D179 CT NaCl in Different Buffers 7-21-21 Data Processing Script Revisited 4-8-25.R
- S1_Data/Fig 5/C6 D179 CT Phosphate Buffers with Additives 8-20-21 CLEANED.csv
- S1_Data/Fig 5/C6 D179 CT Tris Buffers with Additives 8-20-21 CLEANED.csv
- S1_Data/Fig 6 - 1H NMR Files/
- S1_Data/Fig 6 - 1H NMR Files/C6 D179 CT in Phosphate/
- S1_Data/Fig 6 - 1H NMR Files/C6 D179 CT in Phosphate/10/
- S1_Data/Fig 6 - 1H NMR Files/C6 D179 CT in Phosphate/10/acqu
- S1_Data/Fig 6 - 1H NMR Files/C6 D179 CT in Phosphate/10/acqus
- S1_Data/Fig 6 - 1H NMR Files/C6 D179 CT in Phosphate/10/audita.txt
- S1_Data/Fig 6 - 1H NMR Files/C6 D179 CT in Phosphate/10/EA
- S1_Data/Fig 6 - 1H NMR Files/C6 D179 CT in Phosphate/10/fid
- S1_Data/Fig 6 - 1H NMR Files/C6 D179 CT in Phosphate/10/format.ased
- S1_Data/Fig 6 - 1H NMR Files/C6 D179 CT in Phosphate/10/format.temp
- S1_Data/Fig 6 - 1H NMR Files/C6 D179 CT in Phosphate/10/gpnam1
- S1_Data/Fig 6 - 1H NMR Files/C6 D179 CT in Phosphate/10/gpnam2
- S1_Data/Fig 6 - 1H NMR Files/C6 D179 CT in Phosphate/10/gradient_calib
- S1_Data/Fig 6 - 1H NMR Files/C6 D179 CT in Phosphate/10/pdata/
- S1_Data/Fig 6 - 1H NMR Files/C6 D179 CT in Phosphate/10/pdata/1/
- S1_Data/Fig 6 - 1H NMR Files/C6 D179 CT in Phosphate/10/pdata/1/1i
- S1_Data/Fig 6 - 1H NMR Files/C6 D179 CT in Phosphate/10/pdata/1/1r
- S1_Data/Fig 6 - 1H NMR Files/C6 D179 CT in Phosphate/10/pdata/1/assocs
- S1_Data/Fig 6 - 1H NMR Files/C6 D179 CT in Phosphate/10/pdata/1/auditp.txt
- S1_Data/Fig 6 - 1H NMR Files/C6 D179 CT in Phosphate/10/pdata/1/outd
- S1_Data/Fig 6 - 1H NMR Files/C6 D179 CT in Phosphate/10/pdata/1/parm.txt
- S1_Data/Fig 6 - 1H NMR Files/C6 D179 CT in Phosphate/10/pdata/1/portfolio.por
- S1_Data/Fig 6 - 1H NMR Files/C6 D179 CT in Phosphate/10/pdata/1/proc
- S1_Data/Fig 6 - 1H NMR Files/C6 D179 CT in Phosphate/10/pdata/1/procs
- S1_Data/Fig 6 - 1H NMR Files/C6 D179 CT in Phosphate/10/pdata/1/thumb.png
- S1_Data/Fig 6 - 1H NMR Files/C6 D179 CT in Phosphate/10/pdata/1/title
- S1_Data/Fig 6 - 1H NMR Files/C6 D179 CT in Phosphate/10/precom.output
- S1_Data/Fig 6 - 1H NMR Files/C6 D179 CT in Phosphate/10/prosol_History
- S1_Data/Fig 6 - 1H NMR Files/C6 D179 CT in Phosphate/10/pulseprogram
- S1_Data/Fig 6 - 1H NMR Files/C6 D179 CT in Phosphate/10/scon2
- S1_Data/Fig 6 - 1H NMR Files/C6 D179 CT in Phosphate/10/shimvalues
- S1_Data/Fig 6 - 1H NMR Files/C6 D179 CT in Phosphate/10/specpar
- S1_Data/Fig 6 - 1H NMR Files/C6 D179 CT in Phosphate/10/spnam1
- S1_Data/Fig 6 - 1H NMR Files/C6 D179 CT in Phosphate/10/stanprogram9000
- S1_Data/Fig 6 - 1H NMR Files/C6 D179 CT in Phosphate/10/uxnmr.info
- S1_Data/Fig 6 - 1H NMR Files/C6 D179 CT in Phosphate/10/uxnmr.par
- S1_Data/Fig 6 - 1H NMR Files/C6 D179 CT in Phosphate/10/vtc_pid_settings
- S1_Data/Fig 6 - 1H NMR Files/C6 D179 CT NaCl Testing/
- S1_Data/Fig 6 - 1H NMR Files/C6 D179 CT NaCl Testing/1/
- S1_Data/Fig 6 - 1H NMR Files/C6 D179 CT NaCl Testing/1/acqu
- S1_Data/Fig 6 - 1H NMR Files/C6 D179 CT NaCl Testing/1/acqus
- S1_Data/Fig 6 - 1H NMR Files/C6 D179 CT NaCl Testing/1/audita.txt
- S1_Data/Fig 6 - 1H NMR Files/C6 D179 CT NaCl Testing/1/EA
- S1_Data/Fig 6 - 1H NMR Files/C6 D179 CT NaCl Testing/1/fid
- S1_Data/Fig 6 - 1H NMR Files/C6 D179 CT NaCl Testing/1/format.ased
- S1_Data/Fig 6 - 1H NMR Files/C6 D179 CT NaCl Testing/1/format.temp
- S1_Data/Fig 6 - 1H NMR Files/C6 D179 CT NaCl Testing/1/fq1list
- S1_Data/Fig 6 - 1H NMR Files/C6 D179 CT NaCl Testing/1/gpnam1
- S1_Data/Fig 6 - 1H NMR Files/C6 D179 CT NaCl Testing/1/gpnam2
- S1_Data/Fig 6 - 1H NMR Files/C6 D179 CT NaCl Testing/1/gradient_calib
- S1_Data/Fig 6 - 1H NMR Files/C6 D179 CT NaCl Testing/1/pdata/
- S1_Data/Fig 6 - 1H NMR Files/C6 D179 CT NaCl Testing/1/pdata/1/
- S1_Data/Fig 6 - 1H NMR Files/C6 D179 CT NaCl Testing/1/pdata/1/1i
- S1_Data/Fig 6 - 1H NMR Files/C6 D179 CT NaCl Testing/1/pdata/1/1r
- S1_Data/Fig 6 - 1H NMR Files/C6 D179 CT NaCl Testing/1/pdata/1/assocs
- S1_Data/Fig 6 - 1H NMR Files/C6 D179 CT NaCl Testing/1/pdata/1/auditp.txt
- S1_Data/Fig 6 - 1H NMR Files/C6 D179 CT NaCl Testing/1/pdata/1/outd
- S1_Data/Fig 6 - 1H NMR Files/C6 D179 CT NaCl Testing/1/pdata/1/parm.txt
- S1_Data/Fig 6 - 1H NMR Files/C6 D179 CT NaCl Testing/1/pdata/1/proc
- S1_Data/Fig 6 - 1H NMR Files/C6 D179 CT NaCl Testing/1/pdata/1/procs
- S1_Data/Fig 6 - 1H NMR Files/C6 D179 CT NaCl Testing/1/pdata/1/thumb.png
- S1_Data/Fig 6 - 1H NMR Files/C6 D179 CT NaCl Testing/1/pdata/1/title
- S1_Data/Fig 6 - 1H NMR Files/C6 D179 CT NaCl Testing/1/precom.output
- S1_Data/Fig 6 - 1H NMR Files/C6 D179 CT NaCl Testing/1/prosol_History
- S1_Data/Fig 6 - 1H NMR Files/C6 D179 CT NaCl Testing/1/pulseprogram
- S1_Data/Fig 6 - 1H NMR Files/C6 D179 CT NaCl Testing/1/scon2
- S1_Data/Fig 6 - 1H NMR Files/C6 D179 CT NaCl Testing/1/shimvalues
- S1_Data/Fig 6 - 1H NMR Files/C6 D179 CT NaCl Testing/1/specpar
- S1_Data/Fig 6 - 1H NMR Files/C6 D179 CT NaCl Testing/1/spnam1
- S1_Data/Fig 6 - 1H NMR Files/C6 D179 CT NaCl Testing/1/stanprogram12492
- S1_Data/Fig 6 - 1H NMR Files/C6 D179 CT NaCl Testing/1/uxnmr.info
- S1_Data/Fig 6 - 1H NMR Files/C6 D179 CT NaCl Testing/1/uxnmr.par
- S1_Data/Fig 6 - 1H NMR Files/C6 D179 CT NaCl Testing/1/vtc_pid_settings
- S1_Data/Fig 6 - 1H NMR Files/C6 D179 CT NaCl Testing/2/
- S1_Data/Fig 6 - 1H NMR Files/C6 D179 CT NaCl Testing/2/acqu
- S1_Data/Fig 6 - 1H NMR Files/C6 D179 CT NaCl Testing/2/acqus
- S1_Data/Fig 6 - 1H NMR Files/C6 D179 CT NaCl Testing/2/audita.txt
- S1_Data/Fig 6 - 1H NMR Files/C6 D179 CT NaCl Testing/2/EA
- S1_Data/Fig 6 - 1H NMR Files/C6 D179 CT NaCl Testing/2/fid
- S1_Data/Fig 6 - 1H NMR Files/C6 D179 CT NaCl Testing/2/format.ased
- S1_Data/Fig 6 - 1H NMR Files/C6 D179 CT NaCl Testing/2/format.temp
- S1_Data/Fig 6 - 1H NMR Files/C6 D179 CT NaCl Testing/2/fq1list
- S1_Data/Fig 6 - 1H NMR Files/C6 D179 CT NaCl Testing/2/gpnam1
- S1_Data/Fig 6 - 1H NMR Files/C6 D179 CT NaCl Testing/2/gpnam2
- S1_Data/Fig 6 - 1H NMR Files/C6 D179 CT NaCl Testing/2/gradient_calib
- S1_Data/Fig 6 - 1H NMR Files/C6 D179 CT NaCl Testing/2/pdata/
- S1_Data/Fig 6 - 1H NMR Files/C6 D179 CT NaCl Testing/2/pdata/1/
- S1_Data/Fig 6 - 1H NMR Files/C6 D179 CT NaCl Testing/2/pdata/1/1i
- S1_Data/Fig 6 - 1H NMR Files/C6 D179 CT NaCl Testing/2/pdata/1/1r
- S1_Data/Fig 6 - 1H NMR Files/C6 D179 CT NaCl Testing/2/pdata/1/auditp.txt
- S1_Data/Fig 6 - 1H NMR Files/C6 D179 CT NaCl Testing/2/pdata/1/outd
- S1_Data/Fig 6 - 1H NMR Files/C6 D179 CT NaCl Testing/2/pdata/1/parm.txt
- S1_Data/Fig 6 - 1H NMR Files/C6 D179 CT NaCl Testing/2/pdata/1/proc
- S1_Data/Fig 6 - 1H NMR Files/C6 D179 CT NaCl Testing/2/pdata/1/procs
- S1_Data/Fig 6 - 1H NMR Files/C6 D179 CT NaCl Testing/2/pdata/1/thumb.png
- S1_Data/Fig 6 - 1H NMR Files/C6 D179 CT NaCl Testing/2/pdata/1/title
- S1_Data/Fig 6 - 1H NMR Files/C6 D179 CT NaCl Testing/2/precom.output
- S1_Data/Fig 6 - 1H NMR Files/C6 D179 CT NaCl Testing/2/prosol_History
- S1_Data/Fig 6 - 1H NMR Files/C6 D179 CT NaCl Testing/2/pulseprogram
- S1_Data/Fig 6 - 1H NMR Files/C6 D179 CT NaCl Testing/2/scon2
- S1_Data/Fig 6 - 1H NMR Files/C6 D179 CT NaCl Testing/2/shimvalues
- S1_Data/Fig 6 - 1H NMR Files/C6 D179 CT NaCl Testing/2/specpar
- S1_Data/Fig 6 - 1H NMR Files/C6 D179 CT NaCl Testing/2/spnam1
- S1_Data/Fig 6 - 1H NMR Files/C6 D179 CT NaCl Testing/2/stanprogram12492
- S1_Data/Fig 6 - 1H NMR Files/C6 D179 CT NaCl Testing/2/uxnmr.info
- S1_Data/Fig 6 - 1H NMR Files/C6 D179 CT NaCl Testing/2/uxnmr.par
- S1_Data/Fig 6 - 1H NMR Files/C6 D179 CT NaCl Testing/2/vtc_pid_settings
- S1_Data/Fig 6 - 1H NMR Files/C6 D179 CT NaCl Testing/3/
- S1_Data/Fig 6 - 1H NMR Files/C6 D179 CT NaCl Testing/3/acqu
- S1_Data/Fig 6 - 1H NMR Files/C6 D179 CT NaCl Testing/3/acqus
- S1_Data/Fig 6 - 1H NMR Files/C6 D179 CT NaCl Testing/3/audita.txt
- S1_Data/Fig 6 - 1H NMR Files/C6 D179 CT NaCl Testing/3/EA
- S1_Data/Fig 6 - 1H NMR Files/C6 D179 CT NaCl Testing/3/fid
- S1_Data/Fig 6 - 1H NMR Files/C6 D179 CT NaCl Testing/3/format.ased
- S1_Data/Fig 6 - 1H NMR Files/C6 D179 CT NaCl Testing/3/format.temp
- S1_Data/Fig 6 - 1H NMR Files/C6 D179 CT NaCl Testing/3/fq1list
- S1_Data/Fig 6 - 1H NMR Files/C6 D179 CT NaCl Testing/3/gpnam1
- S1_Data/Fig 6 - 1H NMR Files/C6 D179 CT NaCl Testing/3/gpnam2
- S1_Data/Fig 6 - 1H NMR Files/C6 D179 CT NaCl Testing/3/gradient_calib
- S1_Data/Fig 6 - 1H NMR Files/C6 D179 CT NaCl Testing/3/pdata/
- S1_Data/Fig 6 - 1H NMR Files/C6 D179 CT NaCl Testing/3/pdata/1/
- S1_Data/Fig 6 - 1H NMR Files/C6 D179 CT NaCl Testing/3/pdata/1/1i
- S1_Data/Fig 6 - 1H NMR Files/C6 D179 CT NaCl Testing/3/pdata/1/1r
- S1_Data/Fig 6 - 1H NMR Files/C6 D179 CT NaCl Testing/3/pdata/1/assocs
- S1_Data/Fig 6 - 1H NMR Files/C6 D179 CT NaCl Testing/3/pdata/1/auditp.txt
- S1_Data/Fig 6 - 1H NMR Files/C6 D179 CT NaCl Testing/3/pdata/1/outd
- S1_Data/Fig 6 - 1H NMR Files/C6 D179 CT NaCl Testing/3/pdata/1/parm.txt
- S1_Data/Fig 6 - 1H NMR Files/C6 D179 CT NaCl Testing/3/pdata/1/proc
- S1_Data/Fig 6 - 1H NMR Files/C6 D179 CT NaCl Testing/3/pdata/1/procs
- S1_Data/Fig 6 - 1H NMR Files/C6 D179 CT NaCl Testing/3/pdata/1/thumb.png
- S1_Data/Fig 6 - 1H NMR Files/C6 D179 CT NaCl Testing/3/pdata/1/title
- S1_Data/Fig 6 - 1H NMR Files/C6 D179 CT NaCl Testing/3/precom.output
- S1_Data/Fig 6 - 1H NMR Files/C6 D179 CT NaCl Testing/3/prosol_History
- S1_Data/Fig 6 - 1H NMR Files/C6 D179 CT NaCl Testing/3/pulseprogram
- S1_Data/Fig 6 - 1H NMR Files/C6 D179 CT NaCl Testing/3/scon2
- S1_Data/Fig 6 - 1H NMR Files/C6 D179 CT NaCl Testing/3/shimvalues
- S1_Data/Fig 6 - 1H NMR Files/C6 D179 CT NaCl Testing/3/specpar
- S1_Data/Fig 6 - 1H NMR Files/C6 D179 CT NaCl Testing/3/spnam1
- S1_Data/Fig 6 - 1H NMR Files/C6 D179 CT NaCl Testing/3/stanprogram12492
- S1_Data/Fig 6 - 1H NMR Files/C6 D179 CT NaCl Testing/3/uxnmr.info
- S1_Data/Fig 6 - 1H NMR Files/C6 D179 CT NaCl Testing/3/uxnmr.par
- S1_Data/Fig 6 - 1H NMR Files/C6 D179 CT NaCl Testing/3/vtc_pid_settings
- S1_Data/Fig 6 - 1H NMR Files/C6 D179 CT NaCl Testing/4/
- S1_Data/Fig 6 - 1H NMR Files/C6 D179 CT NaCl Testing/4/acqu
- S1_Data/Fig 6 - 1H NMR Files/C6 D179 CT NaCl Testing/4/acqus
- S1_Data/Fig 6 - 1H NMR Files/C6 D179 CT NaCl Testing/4/audita.txt
- S1_Data/Fig 6 - 1H NMR Files/C6 D179 CT NaCl Testing/4/EA
- S1_Data/Fig 6 - 1H NMR Files/C6 D179 CT NaCl Testing/4/fid
- S1_Data/Fig 6 - 1H NMR Files/C6 D179 CT NaCl Testing/4/format.ased
- S1_Data/Fig 6 - 1H NMR Files/C6 D179 CT NaCl Testing/4/format.temp
- S1_Data/Fig 6 - 1H NMR Files/C6 D179 CT NaCl Testing/4/gpnam1
- S1_Data/Fig 6 - 1H NMR Files/C6 D179 CT NaCl Testing/4/gpnam2
- S1_Data/Fig 6 - 1H NMR Files/C6 D179 CT NaCl Testing/4/gradient_calib
- S1_Data/Fig 6 - 1H NMR Files/C6 D179 CT NaCl Testing/4/pdata/
- S1_Data/Fig 6 - 1H NMR Files/C6 D179 CT NaCl Testing/4/pdata/1/
- S1_Data/Fig 6 - 1H NMR Files/C6 D179 CT NaCl Testing/4/pdata/1/1i
- S1_Data/Fig 6 - 1H NMR Files/C6 D179 CT NaCl Testing/4/pdata/1/1r
- S1_Data/Fig 6 - 1H NMR Files/C6 D179 CT NaCl Testing/4/pdata/1/assocs
- S1_Data/Fig 6 - 1H NMR Files/C6 D179 CT NaCl Testing/4/pdata/1/auditp.txt
- S1_Data/Fig 6 - 1H NMR Files/C6 D179 CT NaCl Testing/4/pdata/1/outd
- S1_Data/Fig 6 - 1H NMR Files/C6 D179 CT NaCl Testing/4/pdata/1/parm.txt
- S1_Data/Fig 6 - 1H NMR Files/C6 D179 CT NaCl Testing/4/pdata/1/proc
- S1_Data/Fig 6 - 1H NMR Files/C6 D179 CT NaCl Testing/4/pdata/1/procs
- S1_Data/Fig 6 - 1H NMR Files/C6 D179 CT NaCl Testing/4/pdata/1/thumb.png
- S1_Data/Fig 6 - 1H NMR Files/C6 D179 CT NaCl Testing/4/pdata/1/title
- S1_Data/Fig 6 - 1H NMR Files/C6 D179 CT NaCl Testing/4/precom.output
- S1_Data/Fig 6 - 1H NMR Files/C6 D179 CT NaCl Testing/4/prosol_History
- S1_Data/Fig 6 - 1H NMR Files/C6 D179 CT NaCl Testing/4/pulseprogram
- S1_Data/Fig 6 - 1H NMR Files/C6 D179 CT NaCl Testing/4/scon2
- S1_Data/Fig 6 - 1H NMR Files/C6 D179 CT NaCl Testing/4/shimvalues
- S1_Data/Fig 6 - 1H NMR Files/C6 D179 CT NaCl Testing/4/specpar
- S1_Data/Fig 6 - 1H NMR Files/C6 D179 CT NaCl Testing/4/spnam1
- S1_Data/Fig 6 - 1H NMR Files/C6 D179 CT NaCl Testing/4/stanprogram12492
- S1_Data/Fig 6 - 1H NMR Files/C6 D179 CT NaCl Testing/4/uxnmr.info
- S1_Data/Fig 6 - 1H NMR Files/C6 D179 CT NaCl Testing/4/uxnmr.par
- S1_Data/Fig 6 - 1H NMR Files/C6 D179 CT NaCl Testing/4/vtc_pid_settings
- S1_Data/Fig 6 - 1H NMR Files/Casp6_1D_BOG_Optimization/
- S1_Data/Fig 6 - 1H NMR Files/Casp6_1D_BOG_Optimization/3/
- S1_Data/Fig 6 - 1H NMR Files/Casp6_1D_BOG_Optimization/3/acqu
- S1_Data/Fig 6 - 1H NMR Files/Casp6_1D_BOG_Optimization/3/acqus
- S1_Data/Fig 6 - 1H NMR Files/Casp6_1D_BOG_Optimization/3/audita.txt
- S1_Data/Fig 6 - 1H NMR Files/Casp6_1D_BOG_Optimization/3/EA
- S1_Data/Fig 6 - 1H NMR Files/Casp6_1D_BOG_Optimization/3/fid
- S1_Data/Fig 6 - 1H NMR Files/Casp6_1D_BOG_Optimization/3/format.ased
- S1_Data/Fig 6 - 1H NMR Files/Casp6_1D_BOG_Optimization/3/format.temp
- S1_Data/Fig 6 - 1H NMR Files/Casp6_1D_BOG_Optimization/3/fq1list
- S1_Data/Fig 6 - 1H NMR Files/Casp6_1D_BOG_Optimization/3/gpnam1
- S1_Data/Fig 6 - 1H NMR Files/Casp6_1D_BOG_Optimization/3/gpnam2
- S1_Data/Fig 6 - 1H NMR Files/Casp6_1D_BOG_Optimization/3/gradient_calib
- S1_Data/Fig 6 - 1H NMR Files/Casp6_1D_BOG_Optimization/3/pdata/
- S1_Data/Fig 6 - 1H NMR Files/Casp6_1D_BOG_Optimization/3/pdata/1/
- S1_Data/Fig 6 - 1H NMR Files/Casp6_1D_BOG_Optimization/3/pdata/1/1i
- S1_Data/Fig 6 - 1H NMR Files/Casp6_1D_BOG_Optimization/3/pdata/1/1r
- S1_Data/Fig 6 - 1H NMR Files/Casp6_1D_BOG_Optimization/3/pdata/1/assocs
- S1_Data/Fig 6 - 1H NMR Files/Casp6_1D_BOG_Optimization/3/pdata/1/auditp.txt
- S1_Data/Fig 6 - 1H NMR Files/Casp6_1D_BOG_Optimization/3/pdata/1/outd
- S1_Data/Fig 6 - 1H NMR Files/Casp6_1D_BOG_Optimization/3/pdata/1/parm.txt
- S1_Data/Fig 6 - 1H NMR Files/Casp6_1D_BOG_Optimization/3/pdata/1/proc
- S1_Data/Fig 6 - 1H NMR Files/Casp6_1D_BOG_Optimization/3/pdata/1/procs
- S1_Data/Fig 6 - 1H NMR Files/Casp6_1D_BOG_Optimization/3/pdata/1/thumb.png
- S1_Data/Fig 6 - 1H NMR Files/Casp6_1D_BOG_Optimization/3/pdata/1/title
- S1_Data/Fig 6 - 1H NMR Files/Casp6_1D_BOG_Optimization/3/precom.output
- S1_Data/Fig 6 - 1H NMR Files/Casp6_1D_BOG_Optimization/3/pulseprogram
- S1_Data/Fig 6 - 1H NMR Files/Casp6_1D_BOG_Optimization/3/scon2
- S1_Data/Fig 6 - 1H NMR Files/Casp6_1D_BOG_Optimization/3/shimvalues
- S1_Data/Fig 6 - 1H NMR Files/Casp6_1D_BOG_Optimization/3/specpar
- S1_Data/Fig 6 - 1H NMR Files/Casp6_1D_BOG_Optimization/3/spnam1
- S1_Data/Fig 6 - 1H NMR Files/Casp6_1D_BOG_Optimization/3/uxnmr.info
- S1_Data/Fig 6 - 1H NMR Files/Casp6_1D_BOG_Optimization/3/uxnmr.par
- S1_Data/Fig 6 - 1H NMR Files/Casp6_1D_BOG_Optimization/3/vtc_pid_settings
- S1_Data/Fig 6 - 1H NMR Files/Casp6_1D_BOG_Optimization/4/
- S1_Data/Fig 6 - 1H NMR Files/Casp6_1D_BOG_Optimization/4/acqu
- S1_Data/Fig 6 - 1H NMR Files/Casp6_1D_BOG_Optimization/4/acqus
- S1_Data/Fig 6 - 1H NMR Files/Casp6_1D_BOG_Optimization/4/audita.txt
- S1_Data/Fig 6 - 1H NMR Files/Casp6_1D_BOG_Optimization/4/EA
- S1_Data/Fig 6 - 1H NMR Files/Casp6_1D_BOG_Optimization/4/fid
- S1_Data/Fig 6 - 1H NMR Files/Casp6_1D_BOG_Optimization/4/format.ased
- S1_Data/Fig 6 - 1H NMR Files/Casp6_1D_BOG_Optimization/4/format.temp
- S1_Data/Fig 6 - 1H NMR Files/Casp6_1D_BOG_Optimization/4/gpnam1
- S1_Data/Fig 6 - 1H NMR Files/Casp6_1D_BOG_Optimization/4/gpnam2
- S1_Data/Fig 6 - 1H NMR Files/Casp6_1D_BOG_Optimization/4/gradient_calib
- S1_Data/Fig 6 - 1H NMR Files/Casp6_1D_BOG_Optimization/4/pdata/
- S1_Data/Fig 6 - 1H NMR Files/Casp6_1D_BOG_Optimization/4/pdata/1/
- S1_Data/Fig 6 - 1H NMR Files/Casp6_1D_BOG_Optimization/4/pdata/1/1i
- S1_Data/Fig 6 - 1H NMR Files/Casp6_1D_BOG_Optimization/4/pdata/1/1r
- S1_Data/Fig 6 - 1H NMR Files/Casp6_1D_BOG_Optimization/4/pdata/1/assocs
- S1_Data/Fig 6 - 1H NMR Files/Casp6_1D_BOG_Optimization/4/pdata/1/auditp.txt
- S1_Data/Fig 6 - 1H NMR Files/Casp6_1D_BOG_Optimization/4/pdata/1/outd
- S1_Data/Fig 6 - 1H NMR Files/Casp6_1D_BOG_Optimization/4/pdata/1/parm.txt
- S1_Data/Fig 6 - 1H NMR Files/Casp6_1D_BOG_Optimization/4/pdata/1/proc
- S1_Data/Fig 6 - 1H NMR Files/Casp6_1D_BOG_Optimization/4/pdata/1/procs
- S1_Data/Fig 6 - 1H NMR Files/Casp6_1D_BOG_Optimization/4/pdata/1/thumb.png
- S1_Data/Fig 6 - 1H NMR Files/Casp6_1D_BOG_Optimization/4/pdata/1/title
- S1_Data/Fig 6 - 1H NMR Files/Casp6_1D_BOG_Optimization/4/precom.output
- S1_Data/Fig 6 - 1H NMR Files/Casp6_1D_BOG_Optimization/4/prosol_History
- S1_Data/Fig 6 - 1H NMR Files/Casp6_1D_BOG_Optimization/4/pulseprogram
- S1_Data/Fig 6 - 1H NMR Files/Casp6_1D_BOG_Optimization/4/scon2
- S1_Data/Fig 6 - 1H NMR Files/Casp6_1D_BOG_Optimization/4/shimvalues
- S1_Data/Fig 6 - 1H NMR Files/Casp6_1D_BOG_Optimization/4/specpar
- S1_Data/Fig 6 - 1H NMR Files/Casp6_1D_BOG_Optimization/4/spnam1
- S1_Data/Fig 6 - 1H NMR Files/Casp6_1D_BOG_Optimization/4/stanprogram109345
- S1_Data/Fig 6 - 1H NMR Files/Casp6_1D_BOG_Optimization/4/uxnmr.info
- S1_Data/Fig 6 - 1H NMR Files/Casp6_1D_BOG_Optimization/4/uxnmr.par
- S1_Data/Fig 6 - 1H NMR Files/Casp6_1D_BOG_Optimization/4/vtc_pid_settings
- S1_Data/Fig 6 - 1H NMR Files/Casp6_Construct_and_Glycerol_Tests/
- S1_Data/Fig 6 - 1H NMR Files/Casp6_Construct_and_Glycerol_Tests/1/
- S1_Data/Fig 6 - 1H NMR Files/Casp6_Construct_and_Glycerol_Tests/1/acqu
- S1_Data/Fig 6 - 1H NMR Files/Casp6_Construct_and_Glycerol_Tests/1/acqus
- S1_Data/Fig 6 - 1H NMR Files/Casp6_Construct_and_Glycerol_Tests/1/audita.txt
- S1_Data/Fig 6 - 1H NMR Files/Casp6_Construct_and_Glycerol_Tests/1/EA
- S1_Data/Fig 6 - 1H NMR Files/Casp6_Construct_and_Glycerol_Tests/1/fid
- S1_Data/Fig 6 - 1H NMR Files/Casp6_Construct_and_Glycerol_Tests/1/format.ased
- S1_Data/Fig 6 - 1H NMR Files/Casp6_Construct_and_Glycerol_Tests/1/format.temp
- S1_Data/Fig 6 - 1H NMR Files/Casp6_Construct_and_Glycerol_Tests/1/fq1list
- S1_Data/Fig 6 - 1H NMR Files/Casp6_Construct_and_Glycerol_Tests/1/gpnam1
- S1_Data/Fig 6 - 1H NMR Files/Casp6_Construct_and_Glycerol_Tests/1/gpnam2
- S1_Data/Fig 6 - 1H NMR Files/Casp6_Construct_and_Glycerol_Tests/1/gradient_calib
- S1_Data/Fig 6 - 1H NMR Files/Casp6_Construct_and_Glycerol_Tests/1/pdata/
- S1_Data/Fig 6 - 1H NMR Files/Casp6_Construct_and_Glycerol_Tests/1/pdata/1/
- S1_Data/Fig 6 - 1H NMR Files/Casp6_Construct_and_Glycerol_Tests/1/pdata/1/1i
- S1_Data/Fig 6 - 1H NMR Files/Casp6_Construct_and_Glycerol_Tests/1/pdata/1/1r
- S1_Data/Fig 6 - 1H NMR Files/Casp6_Construct_and_Glycerol_Tests/1/pdata/1/assocs
- S1_Data/Fig 6 - 1H NMR Files/Casp6_Construct_and_Glycerol_Tests/1/pdata/1/auditp.txt
- S1_Data/Fig 6 - 1H NMR Files/Casp6_Construct_and_Glycerol_Tests/1/pdata/1/outd
- S1_Data/Fig 6 - 1H NMR Files/Casp6_Construct_and_Glycerol_Tests/1/pdata/1/parm.txt
- S1_Data/Fig 6 - 1H NMR Files/Casp6_Construct_and_Glycerol_Tests/1/pdata/1/proc
- S1_Data/Fig 6 - 1H NMR Files/Casp6_Construct_and_Glycerol_Tests/1/pdata/1/procs
- S1_Data/Fig 6 - 1H NMR Files/Casp6_Construct_and_Glycerol_Tests/1/pdata/1/thumb.png
- S1_Data/Fig 6 - 1H NMR Files/Casp6_Construct_and_Glycerol_Tests/1/pdata/1/title
- S1_Data/Fig 6 - 1H NMR Files/Casp6_Construct_and_Glycerol_Tests/1/precom.output
- S1_Data/Fig 6 - 1H NMR Files/Casp6_Construct_and_Glycerol_Tests/1/prosol_History
- S1_Data/Fig 6 - 1H NMR Files/Casp6_Construct_and_Glycerol_Tests/1/pulseprogram
- S1_Data/Fig 6 - 1H NMR Files/Casp6_Construct_and_Glycerol_Tests/1/scon2
- S1_Data/Fig 6 - 1H NMR Files/Casp6_Construct_and_Glycerol_Tests/1/shimvalues
- S1_Data/Fig 6 - 1H NMR Files/Casp6_Construct_and_Glycerol_Tests/1/specpar
- S1_Data/Fig 6 - 1H NMR Files/Casp6_Construct_and_Glycerol_Tests/1/spnam1
- S1_Data/Fig 6 - 1H NMR Files/Casp6_Construct_and_Glycerol_Tests/1/stanprogram64822
- S1_Data/Fig 6 - 1H NMR Files/Casp6_Construct_and_Glycerol_Tests/1/uxnmr.info
- S1_Data/Fig 6 - 1H NMR Files/Casp6_Construct_and_Glycerol_Tests/1/uxnmr.par
- S1_Data/Fig 6 - 1H NMR Files/Casp6_Construct_and_Glycerol_Tests/1/vtc_pid_settings
- S1_Data/Fig 6 - 1H NMR Files/Casp6_Construct_and_Glycerol_Tests/2/
[truncated: 184 more entries]
