# Supplementary material for: An NMR sample preparation case study: Considerations for the self-destructive protease caspase-6
Source: PLoS One. 2025 Nov 21;20(11):e0337291. doi: 10.1371/journal.pone.0337291 (PMC12637907; doi:10.1371/journal.pone.0337291)
Supplement: S1 Data — Data are categorized by its respective main text figure. Files are titled with a description of contents. Exported text instructions and images for optimized purification protocols are in the Purification Methods folder. (ZIP) [file pone.0337291.s007.zip › S1_Data/Fig 2/Minimal Media Growth Curves Script.R]

#Growth Curves for various minimal media growths for Caspase-6
setwd("C:/Users/nkuzi/OneDrive - University of Massachusetts/Nathanael Kuzio Papers/Preparation of Caspase-6 Samples for NMR/Figure 2")

require(dplyr)
#First make a data frame with all the growth data for the initial 1x M9 and 2x M9 experiments at 30 degrees C
  #The columns will be Time in minutes and then each of the experiments IDs
  #First the data frame will be made full of NAs and then can be filled with the measured OD600s at the correct time points

MinimalMediaGrowthRates <- data.frame("Time (min)" = seq(0,1665,1), 
                                      "P020822.1" = c(0,rep(NA, 919),0.041,rep(NA,59),0.186,rep(NA,69),0.201,rep(NA,139),0.670,rep(NA,49),1.017,rep(NA,425)), 
                                      "P020822.2" = c(0,rep(NA, 919),0.093,rep(NA,59),0.287,rep(NA,69),0.315,rep(NA,139),1.114,rep(NA,475)), 
                                      "P021522" = c(0,rep(NA, 919),0.128,rep(NA,59),0.210,rep(NA,69),0.343,rep(NA,139),1.189,rep(NA,49),1.604,rep(NA,425)), 
                                      "P030222" = c(0,rep(NA,989),0.106,rep(NA,69),0.568,rep(NA,29),0.667,rep(NA,39),0.949,rep(NA,29),1.108,rep(NA,505)), 
                                      "P031722.1" = c(0,rep(NA,1029),0.322,rep(NA,54),0.564,rep(NA,54),0.739,rep(NA,44),1.117,rep(NA,480)), 
                                      "P031722.2" = c(0,rep(NA,1029),0.446,rep(NA,54),0.659,rep(NA,54),1.017,rep(NA,44),1.347,rep(NA,29),1.552,rep(NA,450)), 
                                      "P031722.3" = c(0,rep(NA,1029),0.447,rep(NA,54),0.656,rep(NA,54),1.067,rep(NA,44),1.368,rep(NA,29),1.613,rep(NA,29),1.792,rep(NA,29),1.997,rep(NA,390)),
                                      "P041922.1" = c(0.130,rep(NA,59),0.183,rep(NA,44),0.240,rep(NA,44),0.353,rep(NA,39),0.518,rep(NA,24),0.637,rep(NA,19),0.159,rep(NA,39),0.242,rep(NA,34),0.312,rep(NA,34),0.427,rep(NA,9),0.214,rep(NA,44),0.365,rep(NA,29),0.450,rep(NA,4),0.09,rep(NA,99),0.235,rep(NA,69),0.383,rep(NA,19),0.408,rep(NA,599),0.621,rep(NA,139),0.615,rep(NA,299),0.609),
                                      "P041922.2" = c(0.130,rep(NA,59),0.180,rep(NA,44),0.242,rep(NA,44),0.348,rep(NA,39),0.494,rep(NA,24),0.601,rep(NA,24),0.696,rep(NA,19),0.812,rep(NA,4),0.101,rep(NA,79),0.221,rep(NA,54),0.381,rep(NA,29),0.467,rep(NA,4),0.186,rep(NA,99),0.442,rep(NA,69),0.561,rep(NA,19),0.601,rep(NA,599),0.786,rep(NA,139),0.775,rep(NA,299),0.748))

# #Melt the Data into long format to plot all wells
require(reshape2)
MinimalMediaGrowthRatesLong <<- melt(MinimalMediaGrowthRates, measure.vars = colnames(MinimalMediaGrowthRates[,-1]))
colnames(MinimalMediaGrowthRatesLong)<-c("Time..min.","PurificationID","OD600")

MinimalMediaGrowthRatesLong<-MinimalMediaGrowthRatesLong[which(apply(MinimalMediaGrowthRatesLong, 1, anyNA)==F),]
MinimalMediaGrowthRatesLong<-cbind.data.frame(MinimalMediaGrowthRatesLong, "Temp" = c(rep(30,42), rep(30,3), rep(37,14), rep(30,3), rep(30,3), rep(37,13), rep(30,3)))
MinimalMediaGrowthRatesLong<-cbind.data.frame(MinimalMediaGrowthRatesLong, "Growth" = c(rep("2/3/22 Induction OD 1.017", 6), 
                                                                                        rep("2/3/22 Induction OD 1.114", 5), 
                                                                                        rep("2/3/22 Induction OD 1.604", 6), 
                                                                                        rep("2/25/22 Induction OD 1.108", 6), 
                                                                                        rep("3/10/22 Induction OD 1.117", 5), 
                                                                                        rep("3/10/22 Induction OD 1.552", 6), 
                                                                                        rep("3/10/22 Induction OD 1.997", 8), 
                                                                                        rep("4/14/22 1L Lewis Kay D2O Protocol", 20),
                                                                                        rep("4/14/22 500mL Lewis Kay D2O Protocol", 19)))


#Added on 4/28/22 I will start adding in the growth information into the long format
MinimalMediaGrowthRatesLong <- rbind.data.frame(
  MinimalMediaGrowthRatesLong,
  data.frame("Time..min." = c(0, 65, 85, 135, 195, 255, 325, 345, 355, 460, 480, 485, 670, 1470, 1785), 
             "PurificationID" = rep("P050322", 15), 
             "OD600" = c(0.203, 0.283, 0.288, 0.322, 0.347, 0.410, 0.587, 0.696, 0.09, 0.252, 0.291, 0.058, 0.442, 1.916, 1.952), 
             "Temp" = c(rep(30, 3), rep(37, 11), 20), 
             "Growth" = rep("4/27/22 Modified D2O Protocol", 15)),
  data.frame("Time..min." = c(0, 605, 695, 805, 860, 865, 970), 
             "PurificationID" = rep("P050622", 7), 
             "OD600" = c(0.01, 0.220, 0.338, 0.634, 0.920, 0.460, 1.134), 
             "Temp" = c(rep(30, 7)), 
             "Growth" = rep("5/5/22 Modified D2O Protocol 2", 7))
)

rownames(MinimalMediaGrowthRatesLong)<-seq(1:nrow(MinimalMediaGrowthRatesLong))
MinimalMediaGrowthRatesLong$Growth <- factor(MinimalMediaGrowthRatesLong$Growth, levels = unique(MinimalMediaGrowthRatesLong$Growth))

#Convert the time column to hour for a more readable x-axis
#Also want to only look at growth rates for the cultures that were grown with the standard growth protocol and didn't have any modified protocols
#And we want to add a column for whether it was grown in M9 minimal media or 2x M9 minimal media so these can be grouped
StandardProtocolGrowthRates <- cbind.data.frame(MinimalMediaGrowthRatesLong[-c(43:nrow(MinimalMediaGrowthRatesLong)),-1], 
                                                "Time (hrs)" = MinimalMediaGrowthRatesLong[-c(43:nrow(MinimalMediaGrowthRatesLong)),]$Time..min./60,
                                                "Media.Type" = c(rep("M9 Minimal Media", 17), rep("2x M9 Minimal Media", 25)))


StandardProtocolGrowthRates$Growth <- factor(StandardProtocolGrowthRates$Growth, levels = unique(StandardProtocolGrowthRates$Growth),
                                             labels = sapply(strsplit(as.character(unique(StandardProtocolGrowthRates$Growth)), split = " Induction OD "), function(x) {x[1]}))

StandardProtocolGrowthRates$Media.Type <- factor(StandardProtocolGrowthRates$Media.Type, levels = c("2x M9 Minimal Media", "M9 Minimal Media"), labels = c("2x M9", "M9"))

jpeg(filename = "Growth Curves in Minimal Media.jpg", width = 3400, height = 1920, quality = 900)

#Now plot the data so each growth curve can be visualized
require(ggplot2)

print(ggplot(data = StandardProtocolGrowthRates %>% 
               mutate(Growth == as.character(Growth)) %>%
               mutate(Growth = case_when(
                 Growth == "2/3/22" ~ "Growth 1",
                 Growth == "2/25/22" ~ "Growth 2",
                 Growth == "3/10/22" ~ "Growth 3"
               )),
             mapping = aes(x = `Time (hrs)`, y = OD600, shape = Media.Type, col = Growth, group = Media.Type)) +
        geom_point(size = 36) +
        geom_smooth(aes(linetype = Media.Type), size = 4, colour = 'black', method = "nls", se = F, formula = (y ~ N*exp(r*x)), method.args = list(start = c(N = 0.1, r = 0.1))) +
        scale_color_manual(values = c("red2", "red3", "darkred")) +
        labs(colour = "", shape = "Media Type", linetype = "Media Type") +
        theme_classic()+
        theme(plot.title = element_blank(), axis.title.x = element_text(vjust = 1, hjust = 0.5, size = 160, margin = margin(t = 60, r = 0, b = 0, l = 0)), 
              axis.title.y = element_text(vjust = 1, size = 160, margin = margin(t = 0, r = 60, b = 0, l = 0)), legend.title = element_text(vjust = 2, size = 160), 
              axis.text.x = element_text(size = 160, vjust = 0.5), axis.text.y = element_text(size = 160, margin = margin(t = 0, r = 20, b = 0, l = 0)), legend.text = element_text(size = 160), 
              legend.key.size = unit(6, 'cm'), legend.spacing.y = unit(0.25, "cm"), axis.line = element_line(colour = 'black', size = 2), 
              axis.ticks = element_line(colour = 'black', size = 2), axis.ticks.length=unit(1, "cm"))+
        guides(
          color = guide_legend(order = 2),
          shape = guide_legend(order = 1),
          linetype = guide_legend(order = 1)
        )+
        xlab("Time (hours)") +
        ylab(expression("OD"[600])))

dev.off()
