# Supplementary material for: An NMR sample preparation case study: Considerations for the self-destructive protease caspase-6
Source: PLoS One. 2025 Nov 21;20(11):e0337291. doi: 10.1371/journal.pone.0337291 (PMC12637907; doi:10.1371/journal.pone.0337291)
Supplement: S1 Data — Data are categorized by its respective main text figure. Files are titled with a description of contents. Exported text instructions and images for optimized purification protocols are in the Purification Methods folder. (ZIP) [file pone.0337291.s007.zip › S1_Data/Fig 2/Protein Yield Comparison Script.R]

### Caspase-6 D179 CT Protein Purification Yield Comparisons ###

#First set the working directory
setwd("C:/Users/nkuzi/OneDrive - University of Massachusetts/Nathanael Kuzio Papers/Preparation of Caspase-6 Samples for NMR/Figure 2")
require(ggplot2)
require(dplyr)
require(tidyverse)

#Now write a function that will create entries for each protein purification that will ultimately become the rows of the comparison data frame
  #Some of the data input will be values from the purification...
      # PurificationID (P Date (MMDDYY) with decimal followed by number for that day (if applicable))
      # Lab Notebook Section Number (Notebook number chronologically followed by decimal followed by section number)
      # Media type sample was grown in
      # Volume of growth in liters
      # OD600 at time of induction
      # Overexpression time in hours
      # Cell pellet weight in grams
      # Pre-concentration pooled volume in liters 
            #(NOTE: if multiple pools were saved, this will be the total of all pools and concentration will be appropriately weighted)
      # Number of pools saved
      # Pre-concentration A280 Average (Weighted average A280 if multiple pools collected)
      # Pre-concentration A260/A280 ratio (roughly)
      # Post-concentration pooled volume in liters
      # Post-concentration A280 Average
      # Post-concentration A260/A280 ratio (roughly)
      # Final BSA-Gel-Determined Concentration (ug/mL)
      # Gel-Determined Purity
      # Initial Rate from VEIDase Activity Check

  #Some of the values will be calculated based on the above information...
      # Pre-concentration pool concentration in molar
      # Pre-concentration protein yield in grams
      # Pre-concentration percent by weight cell pellet
      # Pre-concentration milligrams per liter media
      # Post-concentration pool concentration in molar
      # Post-concentration protein yield in grams
      # Post-concentration percent by weight cell pellet
      # Post-concentration milligrams per liter media
      # Percent recovery after concentration
      # Final BSA-Gel-Determined Concentration (uM)
      

OrganizePurificationValues <- function(PurificationID,
                                       Growth,
                                       LabNotebookSec,
                                       Media,
                                       GrowthVolume,
                                       OD600,
                                       ExpressionTime,
                                       CellPelletWeight,
                                       Fractions,
                                       PooledVolumePreConc,
                                       NumOfPools,
                                       A280PreConc,
                                       A260A280RatioPreConc,
                                       PooledVolumePostConc,
                                       A280PostConc,
                                       A260A280RatioPostConc,
                                       BSAGelConcugmL,
                                       GelPurity,
                                       InitialRate,
                                       NOTES) {
  PurificationID <<- data.frame("PurificationID" = PurificationID, "Growth" = Growth, "Notebook Section" = LabNotebookSec, "Media Type" = Media, "Growth Volume (L)" = GrowthVolume,
                                "OD600 at Induction" = OD600, "Expression Time (hrs)" = ExpressionTime, "Cell Pellet Weight (g)" = CellPelletWeight, "Fractions" = Fractions,
                                "Pooled Volume Pre-concentration (L)" = PooledVolumePreConc, "Number of Saved Pools" = NumOfPools, 
                                "A280 Average Pre-concentration" = A280PreConc, "A260/A280 Ratio Pre-concentration" = A260A280RatioPreConc,
                                "Cell Pellet Weight per Volume (g/L)" = CellPelletWeight/GrowthVolume,
                                "Pool Concentration Pre-concentration (M)" = (A280PreConc/25900),
                                "Protein Yield Pre-concentration (g)" = (PooledVolumePreConc*(A280PreConc/25900)*30158.59),
                                "Percent by wt. Pre-concentration" = ((PooledVolumePreConc*((A280PreConc)/25900)*30158.59)/CellPelletWeight*100),
                                "Protein per Volume (mg/L) Pre-concentration" = ((PooledVolumePreConc*(A280PreConc/25900)*30158.59)/GrowthVolume*1000),
                                "Pooled Volume Post-concentration (L)" = PooledVolumePostConc, "A260/A280 Ratio Post-concentration" = A260A280RatioPostConc, 
                                "A280 Average Post-concentration" = A280PostConc, 
                                "Pool Concentration Post-concentration (M)" = (A280PostConc/25900),
                                "Protein Yield Post-concentration (g)" = (PooledVolumePostConc*(A280PostConc/25900)*30158.59),
                                "Percent by wt. Post-concentration" = ((PooledVolumePostConc*(A280PostConc/25900)*30158.59)/CellPelletWeight*100),
                                "Protein per Volume (mg/L) Post-concentration" = ((PooledVolumePostConc*(A280PostConc/25900)*30158.59)/GrowthVolume*1000),
                                "Percent Recovery from concentration" = ((PooledVolumePostConc*(A280PostConc/25900)*30158.59)/(PooledVolumePreConc*(A280PreConc/25900)*30158.59)),
                                "BSA-Gel-Determined Concentration (ug/mL)" = BSAGelConcugmL,
                                "BSA-Gel-Determined Concentration (uM)" = (BSAGelConcugmL/(1000*30158.59)),
                                "Gel Purity" = GelPurity,
                                "Initial Rate (RFUs/sec)" = InitialRate,
                                "Notes" = NOTES)
}


#Now start binding the rows created using this function into one data frame
    #As more purifications are performed and data is appended to the list make sure to include it within the parentheses of the below rbind() function

C6D179CTPurificationData <- data.frame(rbind(
  
  OrganizePurificationValues(PurificationID = "P032321", Growth = NA, LabNotebookSec = 1.8, Media = c("2xYT"), GrowthVolume = 4, OD600 = 0.670, ExpressionTime = 18,
                             CellPelletWeight = 12.131, Fractions = "A11-B1", PooledVolumePreConc = 0.006, NumOfPools = 1, A280PreConc = 1.112,
                             A260A280RatioPreConc = NA, PooledVolumePostConc = NA, A280PostConc = NA, A260A280RatioPostConc = NA, BSAGelConcugmL = NA, GelPurity = NA,
                             InitialRate = NA, NOTES = "OD600 was measured 15 min before induction"),
  
  OrganizePurificationValues(PurificationID = "P082621", Growth = NA, LabNotebookSec = 1.36, Media = "2xYT", GrowthVolume = 12, OD600 = 0.71, ExpressionTime = 18, 
                             CellPelletWeight = 4.582, Fractions = "B7-B9", PooledVolumePreConc = 0.003, NumOfPools = 1, A280PreConc = 0.269, A260A280RatioPreConc = NA, 
                             PooledVolumePostConc = NA, A280PostConc = NA, A260A280RatioPostConc = NA, BSAGelConcugmL = NA, GelPurity = NA, 
                             InitialRate = NA, NOTES = "First small scale purification test, used sonicator for lysing, activity lower than normal"),
  
  OrganizePurificationValues(PurificationID = "P100421", Growth = NA, LabNotebookSec = 1.42, Media = "2xYT", GrowthVolume = 8, OD600 = 0.7, ExpressionTime = 18.5,
                             CellPelletWeight = 49.4629, Fractions = "A8-A10", PooledVolumePreConc = 0.006, NumOfPools = 3, A280PreConc = 1.665, A260A280RatioPreConc = NA, 
                             PooledVolumePostConc = NA, A280PostConc = NA, A260A280RatioPostConc = NA, BSAGelConcugmL = 773.7, GelPurity = 92.5, 
                             InitialRate = NA, NOTES = NA),
  
  OrganizePurificationValues(PurificationID = "P121321", Growth = NA, LabNotebookSec = 1.52, Media = "2xYT", GrowthVolume = 12, OD600 = 0.71, ExpressionTime = 18, CellPelletWeight = 4.8619,
                             Fractions = "A8, A9, A11", PooledVolumePreConc = 0.006, NumOfPools = 2, A280PreConc = 0.279, A260A280RatioPreConc = NA, PooledVolumePostConc = NA,
                             A280PostConc = NA, A260A280RatioPostConc = NA, BSAGelConcugmL = NA, GelPurity = NA,
                             InitialRate = NA, NOTES = "Second Small Scale Purif Test, Freeze-thaw cycles to lyse, low activity"),
  
  OrganizePurificationValues(PurificationID = "P011122", Growth = NA, LabNotebookSec = 2.3, Media = "2xYT", GrowthVolume = 8, OD600 = 0.76, ExpressionTime = 18, 
                             CellPelletWeight = 47.443, Fractions = "A10-B3", PooledVolumePreConc = 0.008125, NumOfPools = 2, A280PreConc = 0.1466, A260A280RatioPreConc = NA, PooledVolumePostConc = NA,
                             A280PostConc = NA, A260A280RatioPostConc = NA, BSAGelConcugmL = 575.4, GelPurity = 95.7, InitialRate = NA, NOTES = NA),
  
  OrganizePurificationValues(PurificationID = "P012022", Growth = NA, LabNotebookSec = 2.6, Media = "2xYT", GrowthVolume = 12, OD600 = 0.71, ExpressionTime = 18, CellPelletWeight = 4.7456,
                             Fractions = "A11-B7", PooledVolumePreConc = 0.0091, NumOfPools = 2, A280PreConc = 0.228, A260A280RatioPreConc = NA, PooledVolumePostConc = NA,
                             A280PostConc = NA, A260A280RatioPostConc = NA, BSAGelConcugmL = NA, GelPurity = NA, 
                             InitialRate = NA, NOTES = "Third Small scale purification test, microfluidizer lysing, activity still lower than expected"),
  
  OrganizePurificationValues(PurificationID = "P012522", Growth = NA, LabNotebookSec = 2.8, Media = "2xYT", GrowthVolume = 12, OD600 = 0.7, ExpressionTime = 17.8, CellPelletWeight = 61.782,
                             Fractions = "D1-D6", PooledVolumePreConc = 0.012, NumOfPools = 3,A280PreConc = 0.994, A260A280RatioPreConc = 0.9, PooledVolumePostConc = NA,
                             A280PostConc = NA, A260A280RatioPostConc = NA, BSAGelConcugmL = 869.9, GelPurity = 94.1, InitialRate = NA, NOTES = NA),
  
  OrganizePurificationValues(PurificationID = "P020822.1", Growth = NA, LabNotebookSec = 2.12, Media = "M9 Minimal Media", GrowthVolume = 1, OD600 = 1.017, ExpressionTime = 20,
                             CellPelletWeight = 4.125, Fractions = "A12-B2", PooledVolumePreConc = 0.006, NumOfPools = 1, A280PreConc = 0.746, A260A280RatioPreConc = 1.17,
                             PooledVolumePostConc = 0.0013, A280PostConc = 2.444, A260A280RatioPostConc = 0.77, BSAGelConcugmL = 657.9, GelPurity = 94, 
                             InitialRate = 7.40, NOTES = NA),
  
  OrganizePurificationValues(PurificationID = "P020822.2", Growth = NA, LabNotebookSec = 2.12, Media = "M9 Minimal Media", GrowthVolume = 1, OD600 = 1.114, ExpressionTime = 20,
                             CellPelletWeight = 4.293, Fractions = "A12-B2", PooledVolumePreConc = 0.006, NumOfPools = 1, A280PreConc = 0.902, A260A280RatioPreConc = 1.48,
                             PooledVolumePostConc = 0.00122, A280PostConc = 3.234, A260A280RatioPostConc = 0.81, BSAGelConcugmL = 767.7, GelPurity = 90.9, 
                             InitialRate = 8.28, NOTES = NA),
  
  OrganizePurificationValues(PurificationID = "P021522", Growth = NA, LabNotebookSec = 2.13, Media = "M9 Minimal Media", GrowthVolume = 1, OD600 = 1.604, ExpressionTime = 20, CellPelletWeight = 3.271,
                             Fractions = "A12-B2", PooledVolumePreConc = 0.006, NumOfPools = 1, A280PreConc = 0.443, A260A280RatioPreConc = 1.60, PooledVolumePostConc = 0.00128,
                             A280PostConc = 0.586, A260A280RatioPostConc = 1.28, BSAGelConcugmL = 1141.4, GelPurity = 88.5, InitialRate = 12.61, NOTES = NA),
  
  OrganizePurificationValues(PurificationID = "P030222", Growth = NA, LabNotebookSec = 2.16, Media = "2x M9 Minimal Media", GrowthVolume = 1, OD600 = 1.108, ExpressionTime = 20.3, CellPelletWeight = 3.4975,
                             Fractions = "A12-B2", PooledVolumePreConc = 0.006, NumOfPools = 1, A280PreConc = 0.698, A260A280RatioPreConc = NA, PooledVolumePostConc = 0.00086, A280PostConc = 3.196, 
                             A260A280RatioPostConc = NA, BSAGelConcugmL = 913.1, GelPurity = 95.1, InitialRate = 7.80, NOTES = NA),
  
  OrganizePurificationValues(PurificationID = "P031022", Growth = NA, LabNotebookSec = 2.19, Media = "2xYT", GrowthVolume = 8, OD600 = 0.9, ExpressionTime = 19.25,
                             CellPelletWeight = 58.0229, Fractions = "A12-B3", PooledVolumePreConc = 0.008, NumOfPools = 2, A280PreConc = 2.25, A260A280RatioPreConc = 0.878,
                             PooledVolumePostConc = NA, A280PostConc = NA, A260A280RatioPostConc = NA, BSAGelConcugmL = 995.85, GelPurity = 91.95, 
                             InitialRate = 9.85, NOTES = NA),
  
  OrganizePurificationValues(PurificationID = "P031722.1", Growth = NA, LabNotebookSec = 2.21, Media = "2x M9 Minimal Media", GrowthVolume = 1, OD600 = 1.117, ExpressionTime = 20, 
                             CellPelletWeight = 3.384, Fractions = "A12-B2", PooledVolumePreConc = 0.006, NumOfPools = 1, A280PreConc = 0.821, A260A280RatioPreConc = 0.85,
                             PooledVolumePostConc = 0.00122, A280PostConc = 2.835, A260A280RatioPostConc = 0.66, BSAGelConcugmL = 1071.8, GelPurity = 93.7, InitialRate = 8.61, NOTES = NA),
  
  OrganizePurificationValues(PurificationID = "P031722.2", Growth = NA, LabNotebookSec = 2.21, Media = "2x M9 Minimal Media", GrowthVolume = 1, OD600 = 1.552, ExpressionTime = 20, 
                             CellPelletWeight = 3.4685, Fractions = "A12-B2", PooledVolumePreConc = 0.006, NumOfPools = 1, A280PreConc = 0.735, A260A280RatioPreConc = 3.45,
                             PooledVolumePostConc = 0.0006, A280PostConc = 4.355, A260A280RatioPostConc = 1.15, BSAGelConcugmL = 1064, GelPurity = 91.4, InitialRate = 7.79, NOTES = NA),
  
  OrganizePurificationValues(PurificationID = "P031722.3", Growth = NA, LabNotebookSec = 2.21, Media = "2x M9 Minimal Media", GrowthVolume = 1, OD600 = 1.997, ExpressionTime = 20, 
                             CellPelletWeight = 3.119, Fractions = "A12-B2", PooledVolumePreConc = 0.006, NumOfPools = 1, A280PreConc = 0.473, A260A280RatioPreConc = 5.31,
                             PooledVolumePostConc = 0.00034, A280PostConc = 2.421, A260A280RatioPostConc = 1.60, BSAGelConcugmL = 1139, GelPurity = 89.7, InitialRate = 10.40, NOTES = NA),
  
  OrganizePurificationValues(PurificationID = "P041922.1", Growth = "4/14/22 1L\nLewis Kay\nD2O Protocol", LabNotebookSec = 2.30, Media = "M9 Minimal Media", GrowthVolume = 1, OD600 = 0.408, ExpressionTime = 17.5, 
                             CellPelletWeight = 0.90808, Fractions = "A12-B2", PooledVolumePreConc = 0.006, NumOfPools = 1, A280PreConc = 0.327, A260A280RatioPreConc = 6.55,
                             PooledVolumePostConc = 0.00066, A280PostConc = 0.670, A260A280RatioPostConc = 2.48, BSAGelConcugmL = 136.2, GelPurity = 90.8, InitialRate = 1.5, NOTES = "This was the first attempt at a slow introduction into M9, M9 is missig Na2SO4 and FeCl3. Overexpression was also performed at 30C not 20C."),
  
  OrganizePurificationValues(PurificationID = "P041922.2", Growth = "4/14/22 500mL\nLewis Kay\nD2O Protocol", LabNotebookSec = 2.30, Media = "M9 Minimal Media", GrowthVolume = 0.5, OD600 = 0.408, ExpressionTime = 17.5, 
                             CellPelletWeight = 0.56758, Fractions = "C11-D1", PooledVolumePreConc = 0.006, NumOfPools = 1, A280PreConc = 0.158, A260A280RatioPreConc = 4.74,
                             PooledVolumePostConc = 0.00066, A280PostConc = 0.281, A260A280RatioPostConc = 2.77, BSAGelConcugmL = NA, GelPurity = 89.3, InitialRate = 2.5, NOTES = "This was the first attempt at a slow introduction into M9, M9 is missig Na2SO4 and FeCl3. Overexpression was also performed at 30C not 20C."),
  
  OrganizePurificationValues(PurificationID = "P050322", Growth = "4/27/22 Modified\nD2O Protocol", LabNotebookSec = 2.34, Media = "M9 Minimal Media", GrowthVolume = 1, OD600 = 0.442, ExpressionTime = 18.5, 
                             CellPelletWeight = 2.67345, Fractions = "A12-B3", PooledVolumePreConc = 0.008, NumOfPools = 2, A280PreConc = 0.225, A260A280RatioPreConc = 1.05,
                             PooledVolumePostConc = NA, A280PostConc = NA, A260A280RatioPostConc = NA, BSAGelConcugmL = NA, GelPurity = NA, InitialRate = 0.2, NOTES = "Culture was induced at 0.442 becasue it wasn't really growing, continued to shake at 37C for 13 hours then 20C for remainder of induction. For reading A280 values could not get normal nanodrop curve for the second pool."),
  
  OrganizePurificationValues(PurificationID = "P050622", Growth = "5/5/22 Modified\nD2O Protocol 2", LabNotebookSec = 2.36, Media = "M9 Minimal Media", GrowthVolume = 1, OD600 = 1.134, ExpressionTime = 20, 
                             CellPelletWeight = 3.836, Fractions = "A12-B2", PooledVolumePreConc = 0.006, NumOfPools = 1, A280PreConc = 0.895, A260A280RatioPreConc = 1.22,
                             PooledVolumePostConc = 0.00116, A280PostConc = 3.239, A260A280RatioPostConc = 0.78, BSAGelConcugmL = 670.2, GelPurity = 95.7, InitialRate = 6.25, NOTES = NA),
  
  OrganizePurificationValues(PurificationID = "P080522", Growth = "8/4/22 Modified\nD2O Protocol", LabNotebookSec = 3.1, Media = "M9 Minimal Media", GrowthVolume = 1, OD600 = 1.407, ExpressionTime = 19.5, 
                             CellPelletWeight = 3.596, Fractions = "A11-B2 and B5-B8", PooledVolumePreConc = 0.008, NumOfPools = 2, A280PreConc = 0.295, A260A280RatioPreConc = 6.51,
                             PooledVolumePostConc = 0.0008, A280PostConc = 0.630, A260A280RatioPostConc = 3.39, BSAGelConcugmL = NA, GelPurity = NA, InitialRate = 0.2, NOTES = "Second pool showed very odd nanodrop spectrum with big dip at 240 nm."),

  OrganizePurificationValues(PurificationID = "P081222", Growth = "8/11/22 Modified\nD2O Protocol", LabNotebookSec = 3.4, Media = "2x M9/D2O 15N Minimal Media", GrowthVolume = 1, OD600 = 1.086, ExpressionTime = 20, 
                             CellPelletWeight = 2.617, Fractions = "A11-B3", PooledVolumePreConc = 0.010, NumOfPools = 3, A280PreConc = 0.258, A260A280RatioPreConc = 1.58,
                             PooledVolumePostConc = 0.0065, A280PostConc = 0.225, A260A280RatioPostConc = 0.34, BSAGelConcugmL = NA, GelPurity = NA, InitialRate = NA, NOTES = "This was the first attempt at growing in D2O and it did not go great. Unfortunately, due to construction I had to use the stratton lab's incubators and lab space. I also induced at 30 degrees as this is what I had seen across all protocols for D2O, but this may have drastically decreased te caspase-6 expression."),

  OrganizePurificationValues(PurificationID = "P091422", Growth = "9/9/22 Original M9 Protocol", LabNotebookSec = 3.10, Media = "2x M9 Minimal Media & Low pH Purification", GrowthVolume = 1, OD600 = 1.102, ExpressionTime = 20.5, 
                             CellPelletWeight = 3.768, Fractions = "A8-A12", PooledVolumePreConc = 0.008, NumOfPools = 1, A280PreConc = NA, A260A280RatioPreConc = NA,
                             PooledVolumePostConc = NA, A280PostConc = NA, A260A280RatioPostConc = NA, BSAGelConcugmL = NA, GelPurity = NA, InitialRate = NA, NOTES = "This was the first attempt at purifying at a lower pH and using a cation exchange purification instead of anion exchange. Unfortunately, something may have been off with the cells as well given that they grew incredibly fast and the yield was very poor. Concentration by gel appeared to be 1-2 uM but I had forgotten to take an A280 because it seemed so unsuccessful."),

  OrganizePurificationValues(PurificationID = "P092422", Growth = "9/23/22 Original M9 Protocol", LabNotebookSec = 3.12, Media = "2x M9 Minimal Media & Low pH Purification", GrowthVolume = 4, OD600 = 1.466, ExpressionTime = 22, 
                             CellPelletWeight = 13.61, Fractions = "B2-B3", PooledVolumePreConc = 0.004, NumOfPools = 1, A280PreConc = 0.213, A260A280RatioPreConc = 0.8,
                             PooledVolumePostConc = NA, A280PostConc = NA, A260A280RatioPostConc = NA, BSAGelConcugmL = NA, GelPurity = NA, InitialRate = NA, NOTES = "This was the second attempt at purifying at a lower pH using cation exchange instead of anion exchange. Again appeared that the cells grew very fast and had a relatively low yield, not sure if this was the cells or the purification protocol. Also note that on the gel it did not appear that the protein was quite 8 uM."),
  
  OrganizePurificationValues(PurificationID = "P101322", Growth = "10/6/22 Original M9 Protocol", LabNotebookSec = 3.14, Media = "2x M9 Minimal Media", GrowthVolume = 4, OD600 = 1.121, ExpressionTime = 20.5, 
                             CellPelletWeight = 15.463, Fractions = "A11-B3", PooledVolumePreConc = 0.010, NumOfPools = 1, A280PreConc = 1.918, A260A280RatioPreConc = 1.32,
                             PooledVolumePostConc = 0.00375, A280PostConc = 4.766, A260A280RatioPostConc = 0.91, BSAGelConcugmL = NA, GelPurity = NA, InitialRate = NA, NOTES = "This was one of the first large scale very successful M9 grown purifications."),
  
  OrganizePurificationValues(PurificationID = "P111022", Growth = "10/21/22 Original M9 Protocol", LabNotebookSec = 3.18, Media = "2x M9 15N Minimal Media", GrowthVolume = 4, OD600 = 1.129, ExpressionTime = 20, 
                             CellPelletWeight = 15.297, Fractions = "A11-B3", PooledVolumePreConc = 0.010, NumOfPools = 1, A280PreConc = 2.097, A260A280RatioPreConc = 2.10,
                             PooledVolumePostConc = 0.0014, A280PostConc = 11.651, A260A280RatioPostConc = 0.96, BSAGelConcugmL = NA, GelPurity = NA, InitialRate = NA, NOTES = "This protein was immediately diluted by 10% with D2O and used to collect a 1H-15N HSQC."),
  
  OrganizePurificationValues(PurificationID = "P113022", Growth = "11/22/22 Original M9 Protocol", LabNotebookSec = 3.21, Media = "2x M9 15N Minimal Media", GrowthVolume = 4, OD600 = 1.160, ExpressionTime = 20, 
                             CellPelletWeight = 14.330, Fractions = "A11-B3", PooledVolumePreConc = 0.010, NumOfPools = 2, A280PreConc = 2.210, A260A280RatioPreConc = 1.69,
                             PooledVolumePostConc = NA, A280PostConc = NA, A260A280RatioPostConc = NA, BSAGelConcugmL = NA, GelPurity = NA, InitialRate = NA, NOTES = "This sample was diluted with D2O and immediately used to collect a 1H-15N HSQC without concentration."),
  
  OrganizePurificationValues(PurificationID = "P121522", Growth = "12/08/22", LabNotebookSec = 3.25, Media = "2x M9 Minimal Media", GrowthVolume = 0.5, OD600 = 1.048, ExpressionTime = 20.25, CellPelletWeight = 1.690,
                             Fractions = "A11, B1-B7", PooledVolumePreConc = 0.0075, NumOfPools = 2, A280PreConc = 0.683, A260A280RatioPreConc = NA, PooledVolumePostConc = NA, A280PostConc = NA, 
                             A260A280RatioPostConc = NA, BSAGelConcugmL = NA, GelPurity = NA, InitialRate = NA, NOTES = NA),
  
  OrganizePurificationValues(PurificationID = "P021623", Growth = "1/23/23", LabNotebookSec = 3.33, Media = "2x M9 Minimal Media", GrowthVolume = 1, OD600 = 1.322, ExpressionTime = 23, CellPelletWeight = 2.924,
                             Fractions = "A12-B4", PooledVolumePreConc = 0.005, NumOfPools = 2, A280PreConc = 0.767, A260A280RatioPreConc = NA, PooledVolumePostConc = NA, A280PostConc = NA, 
                             A260A280RatioPostConc = NA, BSAGelConcugmL = NA, GelPurity = NA, InitialRate = NA, NOTES = NA),
  
  OrganizePurificationValues(PurificationID = "P022223", Growth = "2/3/23", LabNotebookSec = 3.34, Media = "2x M9 Minimal Media", GrowthVolume = 1, OD600 = 1.060, ExpressionTime = 20, CellPelletWeight = 3.184,
                             Fractions = "B3-B10", PooledVolumePreConc = 0.004, NumOfPools = 2, A280PreConc = 0.979, A260A280RatioPreConc = NA, PooledVolumePostConc = NA, A280PostConc = NA, 
                             A260A280RatioPostConc = NA, BSAGelConcugmL = NA, GelPurity = NA, InitialRate = NA, NOTES = NA),
  
  OrganizePurificationValues(PurificationID = "P052623", Growth = "5/22/23", LabNotebookSec = 3.52, Media = "2x M9 Minimal Media", GrowthVolume = 2, OD600 = 1.038, ExpressionTime = 20.5, CellPelletWeight = 9.935,
                             Fractions = "C1-C5, D4-A2", PooledVolumePreConc = 0.0035, NumOfPools = 2, A280PreConc = 1.79, A260A280RatioPreConc = NA, PooledVolumePostConc = NA, A280PostConc = NA, 
                             A260A280RatioPostConc = NA, BSAGelConcugmL = NA, GelPurity = NA, InitialRate = NA, NOTES = NA)
  
  
  
  
  
))


#Now require the ggplot2 package for plotting and visualizing the data
require(ggplot2)
require(ggpubr)

jpeg(filename = "Caspase-6 Yield mg per mL as a Function of Media.jpg", width = 3400, height = 1920, quality = 900)

#First a plot that will compare the statistics of the minimal media growths compared to normal 2xYT
print(ggplot(C6D179CTPurificationData %>% 
               filter((Media.Type == "M9 Minimal Media" | Media.Type == "2x M9 Minimal Media" | Media.Type == "2xYT") & 
                                             is.na(A280.Average.Pre.concentration) == F & 
                                             (! PurificationID %in% c("P121522", "P041922.1", "P041922.2", "P050322", "P050622", "P080522"))) %>%
               mutate(Media.Type = case_when(
                 Media.Type == "M9 Minimal Media" ~ "M9",
                 Media.Type == "2x M9 Minimal Media" ~ "2x M9",
                 TRUE ~ Media.Type)),  # Keep other values unchanged 
       aes(x = Media.Type, 
           y = Protein.per.Volume..mg.L..Pre.concentration))+
  geom_boxplot(fill = "grey")+
  geom_point(aes(colour = OD600.at.Induction), size = 36)+
  scale_colour_gradient2(low = "red", high = "darkred") +
  labs(x = "Media Type", y = "Yield (mg/L)", color = bquote(atop("Induction", OD[600])))+
    theme_classic()+
    theme(plot.title = element_blank(), axis.title.x = element_text(vjust = 1, hjust = 0.5, size = 160, margin = margin(t = 60, r = 0, b = 0, l = 0)), 
          axis.title.y = element_text(vjust = 1, size = 160, margin = margin(t = 0, r = 60, b = 0, l = 0)), legend.title = element_text(vjust = 2, size = 160), 
          axis.text.x = element_text(size = 160, vjust = 0.5), axis.text.y = element_text(size = 160, margin = margin(t = 0, r = 20, b = 0, l = 0)), legend.text = element_text(size = 160), 
          legend.key.size = unit(6, 'cm'), legend.spacing.y = unit(2, "cm"), axis.line = element_line(colour = 'black', size = 2), 
          axis.ticks = element_line(colour = 'black', size = 2), axis.ticks.length=unit(1, "cm"))+
    stat_compare_means(aes(label = after_stat(p.signif)), method = "t.test", size = 42, step.increase = 0.4, comparisons = list(c(1,2), c(1,3), c(2,3)), 
                       label.y = 10, tip.length = 0.1, bracket.size = 2, vjust = -0.2)+
  ylim(c(0, 17.5)))

dev.off()

#First a plot that will compare the statistics of the minimal media growths compared to normal 2xYT
jpeg(filename = "Caspase-6 Yield mg per mL as a Function of OD600.jpg", width = 3400, height = 1920, quality = 900)

print(ggplot(C6D179CTPurificationData %>% filter((Media.Type == "M9 Minimal Media" | Media.Type == "2x M9 Minimal Media") & 
                                             is.na(A280.Average.Pre.concentration) == F & 
                                             (! PurificationID %in% c("P121522", "P041922.1", "P041922.2", "P050322", "P050622", "P080522"))) %>%
               mutate(Media.Type = case_when(
                 Media.Type == "M9 Minimal Media" ~ "M9",
                 Media.Type == "2x M9 Minimal Media" ~ "2x M9",
                 TRUE ~ Media.Type)), 
       aes(x = OD600.at.Induction, 
           y = Protein.per.Volume..mg.L..Pre.concentration, 
           shape = Media.Type,
           label = PurificationID))+
  geom_point(size = 36, col = 'darkred')+
  #geom_text(hjust = 0, nudge_x = 0.05, size = 20)+
  labs(shape = "Media Type")+
    theme_classic()+
    theme(plot.title = element_blank(), axis.title.x = element_text(vjust = 1, hjust = 0.5, size = 160, margin = margin(t = 60, r = 0, b = 0, l = 0)), 
          axis.title.y = element_text(vjust = 1, size = 160, margin = margin(t = 0, r = 60, b = 0, l = 0)), legend.title = element_text(vjust = 2, size = 160), 
          axis.text.x = element_text(size = 160, vjust = 0.5), axis.text.y = element_text(size = 160, margin = margin(t = 0, r = 20, b = 0, l = 0)), legend.text = element_text(size = 160), 
          legend.key.size = unit(6, 'cm'), legend.spacing.y = unit(2, "cm"), axis.line = element_line(colour = 'black', size = 2), 
          axis.ticks = element_line(colour = 'black', size = 2), axis.ticks.length=unit(1, "cm"))+
    xlab(expression("Induction OD"[600]))+
  ylab("Yield (mg/L)"))+
  ylim(c(0,7))

dev.off()

#First a plot that will compare the statistics of the minimal media growths compared to normal 2xYT
jpeg(filename = "Caspase-6 Cell Pellet Size as a Function of OD600.jpg", width = 3400, height = 1920, quality = 900)

print(ggplot(C6D179CTPurificationData %>% filter((Media.Type == "M9 Minimal Media" | Media.Type == "2x M9 Minimal Media") & 
                                                   is.na(A280.Average.Pre.concentration) == F & 
                                                   (! PurificationID %in% c("P121522", "P041922.1", "P041922.2", "P050322", "P050622", "P080522"))) %>%
               mutate(Media.Type = case_when(
                 Media.Type == "M9 Minimal Media" ~ "M9",
                 Media.Type == "2x M9 Minimal Media" ~ "2x M9",
                 TRUE ~ Media.Type)), 
             aes(x = OD600.at.Induction, 
                 y = Cell.Pellet.Weight.per.Volume..g.L., 
                 shape = Media.Type,
                 label = PurificationID))+
        geom_point(size = 36, col = 'darkred')+
        #geom_text(hjust = 0, nudge_x = 0.05, size = 20)+
        labs(shape = "Media Type")+
        theme_classic()+
        theme(plot.title = element_blank(), axis.title.x = element_text(vjust = 1, hjust = 0.5, size = 160, margin = margin(t = 60, r = 0, b = 0, l = 0)), 
              axis.title.y = element_text(vjust = 1, size = 160, margin = margin(t = 0, r = 60, b = 0, l = 0)), legend.title = element_text(vjust = 2, size = 160), 
              axis.text.x = element_text(size = 160, vjust = 0.5), axis.text.y = element_text(size = 160, margin = margin(t = 0, r = 20, b = 0, l = 0)), legend.text = element_text(size = 160), 
              legend.key.size = unit(6, 'cm'), legend.spacing.y = unit(2, "cm"), axis.line = element_line(colour = 'black', size = 2), 
              axis.ticks = element_line(colour = 'black', size = 2), axis.ticks.length=unit(1, "cm"))+
        xlab(expression("Induction OD"[600]))+
        ylab("Cell Pellet Size (g/L)"))+
        ylim(c(0, 5))

dev.off()
