# Supplementary material for: An NMR sample preparation case study: Considerations for the self-destructive protease caspase-6
Source: PLoS One. 2025 Nov 21;20(11):e0337291. doi: 10.1371/journal.pone.0337291 (PMC12637907; doi:10.1371/journal.pone.0337291)
Supplement: S1 Data — Data are categorized by its respective main text figure. Files are titled with a description of contents. Exported text instructions and images for optimized purification protocols are in the Purification Methods folder. (ZIP) [file pone.0337291.s007.zip › S1_Data/Fig 3/Peak Tables From Akta_filtered.csv]

Date	Peak	Peak	Retention (mL)	Area (mL*mAU)	Area %	Ext coeff. (mg^-1*mL*cm^-1)	Fraction(s)	Volume (mL)	Amount (mg)	Concentration (mg/mL)	Conductivity (mS/cm)	Conductivity (mS/cm) at peak max	Height (mAU)	NaCl Retention	NaCl mM	Elution Flow Rate (mL/min)	Growth Volume	Cell Number
32321	Peak	A	168.7	3.323	0.18	0.859	1.A.5	2	0.019	0.01	1.47		2.608	0	0	5	4	1
32321	Peak	B	170.699	7.386	0.39	0.859	1.A.6	2	0.043	0.022	2.14		4.821	1.8674	36.66666667	5	4	2
32321	Peak	C	172.707	12.12	0.65	0.859	1.A.7	2.008	0.071	0.035	2.82		7.299	3.7348	73.33333333	5	4	3
32321	Peak	D	174.707	17.51	0.93	0.859	1.A.8	2	0.102	0.051	3.49		10.34	5.6022	110	5	4	4
32321	Peak	E	176.706	24.99	1.33	0.859	1.A.9	2	0.145	0.073	4.36		15.53	7.4696	146.6666667	5	4	5
32321	Peak	F	178.706	63.87	3.41	0.859	1.A.10	2	0.372	0.186	6.64		68.81	9.337	183.3333333	5	4	6
32321	Peak	G	180.706	315.8	16.86	0.859	1.A.11	2	1.838	0.919	11.6		261.1	11.2044	220	5	4	7
32321	Peak	H	181.919	609.3	32.54	0.859	1.A.12	2	3.547	1.774	16.69		320.4	13.0718	256.6666667	5	4	8
32321	Peak	I	182.705	424	22.64	0.859	1.B.1	2	2.468	1.234	20.56		294.3	14.9392	293.3333333	5	4	9
32321	Peak	J	184.705	155.4	8.3	0.859	1.B.2	2	0.904	0.452	23.43		128.9	16.8066	330	5	4	10
32321	Peak	K	186.705	60.25	3.22	0.859	1.B.3	2	0.351	0.175	25.85		43.51	18.674	366.6666667	5	4	11
32321	Peak	L	188.704	41.35	2.21	0.859	1.B.4	2.008	0.241	0.12	28.09		22.26	20.5414	403.3333333	5	4	12
32321	Peak	M	190.835	38.49	2.06	0.859	1.B.5	2	0.224	0.112	30.22		20.31	22.4088	440	5	4	13
32321	Peak	N	194.711	34.62	1.85	0.859	1.B.6	2	0.202	0.101	32.28		18.32	24.2762	476.6666667	5	4	14
32321	Peak	O	195.785	38.34	2.05	0.859	1.B.7	2	0.223	0.112	34.34		19.75	26.1436	513.3333333	5	4	15
32321	Peak	P	196.711	26.12	1.39	0.859	1.B.8	2	0.152	0.076	36.38		17.89	28.011	550	5	4	16
100421	Peak	A	154.5	25.23	1.03	0.859	1.A.5	1.996	0.147	0.074	4.23	5.61	15.12	0	0	1	8	1
100421	Peak	B	156.503	40.07	1.64	0.859	1.A.6	2.003	0.233	0.116	7	8.39	25.31	1.8665	130	1	8	2
100421	Peak	C	158.506	95.2	3.9	0.859	1.A.7	2.003	0.554	0.277	9.76	11.27	131	3.733	260	1	8	3
100421	Peak	D	160.502	460.8	18.87	0.859	1.A.8	1.996	2.682	1.344	13.07	14.6	344.4	5.5995	260	1	8	4
100421	Peak	E	161.873	927.2	37.97	0.859	1.A.9	2.003	5.397	2.694	15.97	16.46	511	7.466	260	1	8	5
100421	Peak	F	162.506	598.6	24.51	0.859	1.A.10	1.996	3.484	1.745	18.7	17.32	465.9	9.3325	260	1	8	6
100421	Peak	G	164.502	181.6	7.44	0.859	1.A.11	2.003	1.057	0.528	21.31	20.09	154.2	11.199	260	1	8	7
100421	Peak	H	166.505	60.79	2.49	0.859	1.A.12	1.996	0.354	0.177	22.59	22.23	45.42	13.0655	260	1	8	8
100421	Peak	I	169.432	52.71	2.16	0.859	1.B.1	2.003	0.307	0.153	22.91	22.91	26.93	14.932	300	1	8	9
11122	Peak	A	95.834	7.742	0.26	0.859	1.A.1	1.996	0.045	0.023	0.7	0.69	4.172	0	0	2	8	1
11122	Peak	B	97.836	9.348	0.32	0.859	1.A.2	2.003	0.054	0.027	0.69	0.68	5.348	1.572833333	23.33	2	8	2
11122	Peak	C	99.826	14.08	0.48	0.859	1.A.3	2.003	0.082	0.041	0.69	0.76	8.103	3.145666667	46.66	2	8	3
11122	Peak	D	103.838	35.11	1.19	0.859	1.A.4	3.999	0.204	0.051	1.87	3.43	9.51	4.7185	69.99	2	8	4
11122	Peak	E	105.834	21.49	0.73	0.859	1.A.6	1.996	0.125	0.063	4.31	5.19	12.11	6.291333333	93.32	2	8	5
11122	Peak	F	107.836	26.33	0.89	0.859	1.A.7	2.003	0.153	0.077	6.07	6.93	14.54	7.864166667	116.65	2	8	6
11122	Peak	G	109.839	33.29	1.13	0.859	1.A.8	2.003	0.194	0.097	7.77	8.58	18.89	9.437	139.98	2	8	7
11122	Peak	H	111.841	106.9	3.62	0.859	1.A.9	2.003	0.622	0.311	9.45	10.68	146	11.00983333	163.31	2	8	8
11122	Peak	I	113.838	363.3	12.3	0.859	1.A.10	1.996	2.115	1.059	11.78	12.71	231.2	12.58266667	186.64	2	8	9
11122	Peak	J	115.84	607.8	20.57	0.859	1.A.11	2.003	3.538	1.767	13.58	14.45	360	14.1555	210	2	8	10
11122	Peak	K	116.13	704.7	23.85	0.859	1.A.12	2.122	4.102	1.933	15.44	14.71	363.4	15.72833333	210	2	8	11
11122	Peak	L	117.962	237	8.02	0.859	1.B.2	1.001	1.38	1.378	16.91	16.47	274.1	17.30116667	210	2	8	12
11122	Peak	L	117.962	237	8.02	0.859	1.B.2	1.001	1.38	1.378	16.91	16.47	274.1	18.874	230	2	8	13
11122	Peak	M	118.964	158	5.35	0.859	1.B.3	1.001	0.92	0.919	17.74	17.33	197.2	20.44683333	230	2	8	14
11122	Peak	N	119.965	94.17	3.19	0.859	1.B.4	1.001	0.548	0.547	18.41	18.12	121.2	22.01966667	230	2	8	15
11122	Peak	O	120.966	64.49	2.18	0.859	1.B.5	1.001	0.375	0.375	18.77	18.65	73.28	23.5925	230	2	8	16
11122	Peak	P	121.968	57.53	1.95	0.859	1.B.6	0.995	0.335	0.337	19.2	18.89	59.33	25.16533333	230	2	8	17
11122	Peak	Q	122.962	53.73	1.82	0.859	1.B.7	1.001	0.313	0.312	19.95	19.61	56.08	26.73816667	230	2	8	18
11122	Peak	R	123.964	46.11	1.56	0.859	1.B.8	1.001	0.268	0.268	20.36	20.22	50.96	28.311	230	2	8	19
11122	Peak	S	124.965	34.48	1.17	0.859	1.B.9	1.001	0.201	0.2	20.49	20.45	40.04	29.88383333	230	2	8	20
11122	Peak	T	125.966	28.36	0.96	0.859	1.B.10	1.052	0.165	0.157	20.59	20.53	29.9	31.45666667	230	2	8	21
11122	Peak	U	127.182	44.7	1.51	0.859	1.B.12	1.996	0.26	0.13	20.58	20.62	24.62	33.0295	230	2	8	22
11122	Peak	U	127.182	44.7	1.51	0.859	1.B.12	1.996	0.26	0.13	20.58	20.62	24.62	34.60233333	260	2	8	23
11122	Peak	V	129.014	33.66	1.14	0.859	1.C.1	2.003	0.196	0.098	20.55	20.56	19.34	36.17516667	260	2	8	24
11122	Peak	W	131.017	20.77	0.7	0.859	1.C.2	1.996	0.121	0.061	20.58	20.52	13.38	37.748	260	2	8	25
11122	Peak	X	135.015	22.17	0.75	0.859	1.C.3	2.003	0.129	0.064	21.74	22.4	12.67	39.32083333	260	2	8	26
11122	Peak	Y	137.018	28.33	0.96	0.859	1.C.4	2.003	0.165	0.082	22.64	22.79	16.09	40.89366667	260	2	8	27
11122	Peak	Z	138.806	36.17	1.22	0.859	1.C.5	1.996	0.211	0.105	22.83	22.85	19.11	42.4665	260	2	8	28
11122	Peak	AA	139.014	33.02	1.12	0.859	1.C.6	2.003	0.192	0.096	22.87	22.85	18.99	44.03933333	260	2	8	29
11122	Peak	AB	141.017	19.39	0.66	0.859	1.C.7	2.003	0.113	0.056	22.94	22.93	12.95	45.61216667	270	2	8	30
11122	Peak	AC	143.019	12.6	0.43	0.859	1.C.8	1.996	0.073	0.037	22.98	22.97	7.268	47.185	280	2	8	31
31022	Peak	A	87.082	15.12	0.39	0.859	1.A.1	2.001	0.088	0.044	0.66	0.66	7.783	0	0	1	NA	1
31022	Peak	B	89.088	16.71	0.43	0.859	1.A.2	2.006	0.097	0.048	0.65	0.65	9.548	1.775647059	21.42857143	1	NA	2
31022	Peak	C	91.083	30.13	0.77	0.859	1.A.3	1.996	0.175	0.088	0.66	0.72	18.04	3.551294118	42.85714286	1	NA	3
31022	Peak	D	93.084	36.57	0.94	0.859	1.A.4	2.001	0.213	0.106	1.12	1.72	18.72	5.326941176	64.28571429	1	NA	4
31022	Peak	E	93.901	37.65	0.97	0.859	1.A.5	2.001	0.219	0.11	2.54	2.38	19.05	7.102588235	85.71428571	1	NA	5
31022	Peak	F	95.085	33.6	0.86	0.859	1.A.6	2.001	0.196	0.098	4.24	3.38	18.15	8.878235294	107.1428571	1	NA	6
31022	Peak	G	99.086	30.29	0.78	0.859	1.A.7	2.001	0.176	0.088	5.96	6.79	15.82	10.65388235	128.5714286	1	NA	7
31022	Peak	H	101.087	35.4	0.91	0.859	1.A.8	2.001	0.206	0.103	7.62	8.43	19.44	12.42952941	150	1	NA	8
31022	Peak	I	103.088	42.39	1.09	0.859	1.A.9	2.001	0.247	0.123	9.2	9.96	23.96	14.20517647	150	1	NA	9
31022	Peak	I	103.088	42.39	1.09	0.859	1.A.9	2.001	0.247	0.123	9.2	9.96	23.96	15.98082353	230	1	NA	10
31022	Peak	J	105.188	94.61	2.43	0.859	1.A.10	2.101	0.551	0.262	10.81	11.65	170	17.75647059	230	1	NA	11
31022	Peak	K	105.971	564.7	14.48	0.859	1.A.12	2.001	3.287	1.643	12.67	12.55	346.6	19.53211765	230	1	NA	12
31022	Peak	L	109.19	704.3	18.06	0.859	1.B.1	2.001	4.1	2.049	13.82	15.33	588.6	21.30776471	230	1	NA	13
31022	Peak	M	110.127	1540	39.51	0.859	1.B.2	2.001	8.966	4.481	17.67	17.74	896.2	23.08341176	230	1	NA	14
31022	Peak	N	111.19	510.2	13.09	0.859	1.B.3	2.001	2.97	1.484	19.88	19.25	544.2	24.85905882	230	1	NA	15
31022	Peak	O	113.191	126.6	3.25	0.859	1.B.4	2.076	0.737	0.355	20.22	20.25	98.75	26.63470588	230	1	NA	16
31022	Peak	P	115.267	50.97	1.31	0.859	1.B.6	2.001	0.297	0.148	20.29	20.26	34.8	28.41035294	295	1	NA	17
31022	Peak	Q	117.268	29.38	0.75	0.859	1.B.7	2.001	0.171	0.085	20.52	20.31	18.87	30.186	360	1	NA	18
