# Supplementary material for: An NMR sample preparation case study: Considerations for the self-destructive protease caspase-6
Source: PLoS One. 2025 Nov 21;20(11):e0337291. doi: 10.1371/journal.pone.0337291 (PMC12637907; doi:10.1371/journal.pone.0337291)
Supplement: S1 Data — Data are categorized by its respective main text figure. Files are titled with a description of contents. Exported text instructions and images for optimized purification protocols are in the Purification Methods folder. (ZIP) [file pone.0337291.s007.zip › S1_Data/Fig 3/Purification_Comparison_Script.R]

########THIS SCRIPT IS FOR COMPARING THE EFFICIENCY OF DIFFERENT PURIFICATION PROTOCOLS FOR ELUTING CONCENTRATED PROTEIN#################
#First set the working directory
setwd("C:/Users/nkuzi/OneDrive - University of Massachusetts/Nathanael Kuzio Papers/Preparation of Caspase-6 Samples for NMR/Figure 3/Purif Comparisons")
require(ggplot2)
require(dplyr)
require(tidyverse)
require(openxlsx)
require(RColorBrewer)

#First we want to read in the exceel table containing all the peak data for the different purifications
PeakData <- read.csv("Peak Tables From Akta_filtered.csv")

#Now lets rename some columns and clean the table so its easier to work with
PeakDataCleaned <- PeakData %>%
  select(-c(Peak, Area..mL.mAU., Ext.coeff...mg..1.mL.cm..1., Conductivity..mS.cm., Conductivity..mS.cm..at.peak.max, Cell.Number)) %>%
  group_by(Date) %>%
  mutate(Date = as.character(Date),
         Retention..mL. = as.numeric(Retention..mL. - Retention..mL.[1]),
         Height..mAU. = Height..mAU. - Height..mAU.[1],
         "Concentration (uM)" = (Concentration..mg.mL. - Concentration..mg.mL.[1])*10^6/30159.58,
         "Total Protein (mg)" = sum(Amount..mg.),
         "Concentration/Total Protein (uM/mg)" = `Concentration (uM)`/`Total Protein (mg)`,
         "Total Volume (mL)" = sum(Volume..mL.)) %>%
  mutate(Fraction.s. = str_replace(Fraction.s., "\\.", "")) %>%
  mutate(Fraction.s. = str_replace_all(Fraction.s., "\\.", ""))


NewNames <- c("Date", "Peak", "Elution Retention (mL)", "Percent of Purification", "Fraction", "Volume (mL)", 
              "Amount (mg)", "Concentration (mg/mL)", "Height (mAU)", "NaCl Retention", "NaCl (mM)", "Flow Rate (mL/min)", 
              "Growth Volume (L)", "Concentration (uM)", "Total Protein (mg)", "Concentration/Total Protein (uM/mg)", 
              "Total Volume (mL)")

colnames(PeakDataCleaned) <- NewNames

PlotData <- PeakDataCleaned %>%
  #filter(Date %in% c("32321","100421","11122","31022"))%>%
  mutate(Purification = case_when(
    Date == "32321" ~ "1",
    Date == "100421" ~ "2",
    Date == "11122" ~ "3",
    Date == "31022" ~ "4",
  )) %>%
  group_by(Date) %>%
  mutate(`Adj Elution Retention` = match(`Elution Retention (mL)`, unique(`Elution Retention (mL)`)))

PlotData$Fraction <- factor(PlotData$Fraction, levels = paste0(rep(1:2, each = 48), rep(paste0(rep(c(LETTERS[1:4]), each = 12), rep(1:12, 4)), 2)))
# PlotData$Date <- factor(PlotData$Date, levels = unique(PeakDataCleaned$Date), labels = c("3/23/21", "8/26/21","10/04/21","12/13/21","1/11/22","1/20/22",
#                                                                                          "1/25/22","3/17/22 #3","11/30/22","2/16/23","2/15/22","11/10/22",
#                                                                                          "3/17/22 #2","10/13/22","2/8/22 #2","3/2/22","3/10/22","3/17/22 #1",
#                                                                                          "2/22/23","2/8/22 #1"))

#Next we can plot the chromatogram curves as Elution retention vs percent total protein
my_palette <- brewer.pal(name="Reds", n=9)[c(3,5,7,9)]

jpeg(filename = "Elution Retention vs Percent Total Protein.jpg", width = 6800, height = 2100, quality = 900)

#Now plot the data so each growth curve can be visualized
require(ggplot2)

print(ggplot(data = PlotData,
             mapping = aes(col = Purification, group = Purification)) +
        geom_point(aes(x = `Elution Retention (mL)`, y = `Percent of Purification`), size = 30) +
        geom_line(aes(x = `Elution Retention (mL)`, y = `Percent of Purification`), size = 6) +
        geom_line(aes(x = `NaCl Retention`, y = `NaCl (mM)`/12), size = 6, linetype = 'dashed') +
        scale_color_manual(values = my_palette) +
        scale_y_continuous(sec.axis = sec_axis(~.*12, name="[NaCl] (mM)")) +
        labs(colour = "Protocol") +
        theme_classic()+
        theme(plot.title = element_blank(), axis.title.x = element_text(vjust = 1, hjust = 0.5, size = 160, margin = margin(t = 60, r = 0, b = 0, l = 0)), 
              axis.title.y = element_text(vjust = 1, size = 160, margin = margin(t = 0, r = 60, b = 0, l = 0)), axis.title.y.right = element_text(margin = margin(t = 0, r = 100, b = 0, l = 60), angle = 90), 
              axis.text.y.right = element_text(margin = margin(t = 0, r = 0, b = 0, l = 60)), legend.title = element_text(vjust = 2, size = 160), 
              axis.text.x = element_text(size = 160, vjust = 0), axis.text.y = element_text(size = 160, margin = margin(t = 0, r = 60, b = 0, l = 0)), legend.text = element_text(size = 160), 
              legend.key.size = unit(6, 'cm'), legend.spacing.y = unit(2, "cm"), axis.line = element_line(colour = 'black', size = 2), 
              axis.ticks = element_line(colour = 'black', size = 2), axis.ticks.length=unit(1, "cm"))+
        xlab("Elution Retention (mL)") +
        ylab("Percent of Purification"))+
  xlim(c(0,30))

dev.off()
  
space.labels <- c("  1         ", "  2         ", "  3         ", "  4        ")

jpeg(filename = "Fraction vs Percent Total Protein.jpg", width = 6800, height = 2100, quality = 900)

#Now plot the data so each growth curve can be visualized
require(ggplot2)

print(ggplot(data = PlotData, aes(group = Purification)) +
        geom_col(aes(x = `Fraction`, y = `Percent of Purification`, fill = Purification)) +
        geom_line(aes(x = `Adj Elution Retention`, y = `NaCl (mM)`/12), size = 6, col = 'black') +
        scale_color_manual(labels = space.labels, values = my_palette) + 
        scale_fill_manual(labels = space.labels, values = my_palette, ) +
        scale_y_continuous(sec.axis = sec_axis(~.*12, name="[NaCl] (mM)")) +
        labs(fill = "Protocol") +
        facet_grid(. ~Purification, scales = "free_x")+
        theme_classic()+
        theme(plot.title = element_blank(), axis.title.x = element_text(vjust = 1, hjust = 0.5, size = 160, margin = margin(t = 60, r = 0, b = 0, l = 0)), 
              axis.title.y = element_text(vjust = 1, size = 160, margin = margin(t = 0, r = 60, b = 0, l = 0)), axis.title.y.right = element_text(margin = margin(t = 0, r = 100, b = 0, l = 60), angle = 90),
              axis.text.y.right = element_text(margin = margin(t = 0, r = 0, b = 0, l = 60)), legend.title = element_text(size = 160, margin = margin(t = 0, r = 100, b = 0, l = 0)), 
              axis.text.y = element_text(size = 160, margin = margin(t = 0, r = 60, b = 0, l = 0)), axis.text.x = element_blank(), legend.text = element_text(size = 160), 
              axis.line = element_line(colour = 'black', size = 2), legend.key.height = unit(6, 'cm'), legend.key.width = unit(10, 'cm'), strip.background = element_blank(), legend.position = "top",
              strip.text.x = element_blank(), axis.ticks = element_line(colour = 'black', size = 2), axis.ticks.length=unit(1, "cm"), axis.line.x = element_line(colour = 'black', size = 2),
              axis.line.y = element_line(colour = 'black', size = 2))+
        xlab("Fraction") +
        ylab("Percent of Purification"))

dev.off()


# jpeg(filename = "Elution Retention vs Concentration.jpg", width = 3400, height = 1920, quality = 900)
# 
# #Now plot the data so each growth curve can be visualized
# require(ggplot2)
# 
# print(ggplot(data = PlotData,
#              mapping = aes(x = `Elution Retention (mL)`, y = `Concentration (uM)`, col = Date, group = Date)) +
#         geom_point(size = 24) +
#         geom_line(size = 4) +
#         scale_color_discrete() +
#         labs(title = "Elution Retention vs Concentration (uM)", colour = "Date") +
#         theme_classic()+
#         theme(plot.title = element_text(hjust = 0.5, size = 120), axis.title.x = element_text(vjust = 1, hjust = 0.5, size = 120, margin = margin(t = 20, r = 0, b = 0, l = 0)), 
#               axis.title.y = element_text(vjust = 1, size = 120, margin = margin(t = 0, r = 20, b = 0, l = 0)), legend.title = element_text(vjust = 2, size = 120), 
#               axis.text.x = element_text(size = 100, vjust = 0), axis.text.y = element_text(size = 100, margin = margin(t = 0, r = 20, b = 0, l = 0)), legend.text = element_text(size = 100), 
#               legend.key.size = unit(4, 'cm'), legend.spacing.y = unit(2, "cm"), axis.line = element_line(colour = 'black', size = 2), 
#               axis.ticks = element_line(colour = 'black', size = 2), axis.ticks.length=unit(1, "cm"))+
#         xlab("Elution Retention (mL)") +
#         ylab("Concentration (uM)"))
# 
# dev.off()
# 
# jpeg(filename = "Elution Retention vs Concentration per Total Protein.jpg", width = 3400, height = 1920, quality = 900)
# 
# #Now plot the data so each growth curve can be visualized
# require(ggplot2)
# 
# print(ggplot(data = PlotData,
#              mapping = aes(x = `Elution Retention (mL)`, y = `Concentration/Total Protein (uM/mg)`, col = Date, group = Date)) +
#         geom_point(size = 24) +
#         geom_line(size = 4) +
#         scale_color_discrete() +
#         labs(title = "Elution Retention vs Concentration/Total Protein (uM/mg)", colour = "Date") +
#         theme_classic()+
#         theme(plot.title = element_text(hjust = 0.5, size = 120), axis.title.x = element_text(vjust = 1, hjust = 0.5, size = 120, margin = margin(t = 20, r = 0, b = 0, l = 0)), 
#               axis.title.y = element_text(vjust = 1, size = 120, margin = margin(t = 0, r = 20, b = 0, l = 0)), legend.title = element_text(vjust = 2, size = 120), 
#               axis.text.x = element_text(size = 100, vjust = 0), axis.text.y = element_text(size = 100, margin = margin(t = 0, r = 20, b = 0, l = 0)), legend.text = element_text(size = 100), 
#               legend.key.size = unit(4, 'cm'), legend.spacing.y = unit(2, "cm"), axis.line = element_line(colour = 'black', size = 2), 
#               axis.ticks = element_line(colour = 'black', size = 2), axis.ticks.length=unit(1, "cm"))+
#         xlab("Elution Retention (mL)") +
#         ylab("Concentration/Total Protein (uM/mg)"))
# 
# dev.off()
# 
# jpeg(filename = "Elution Retention vs Height (mAU).jpg", width = 3400, height = 1920, quality = 900)
# 
# #Now plot the data so each growth curve can be visualized
# require(ggplot2)
# 
# print(ggplot(data = PlotData,
#              mapping = aes(x = `Elution Retention (mL)`, y = `Height (mAU)`, col = Date, group = Date)) +
#         geom_point(size = 24) +
#         geom_line(size = 4) +
#         scale_color_discrete() +
#         labs(title = "Elution Retention vs Height (mAU)", colour = "Date") +
#         theme_classic()+
#         theme(plot.title = element_text(hjust = 0.5, size = 120), axis.title.x = element_text(vjust = 1, hjust = 0.5, size = 120, margin = margin(t = 20, r = 0, b = 0, l = 0)), 
#               axis.title.y = element_text(vjust = 1, size = 120, margin = margin(t = 0, r = 20, b = 0, l = 0)), legend.title = element_text(vjust = 2, size = 120), 
#               axis.text.x = element_text(size = 100, vjust = 0), axis.text.y = element_text(size = 100, margin = margin(t = 0, r = 20, b = 0, l = 0)), legend.text = element_text(size = 100), 
#               legend.key.size = unit(4, 'cm'), legend.spacing.y = unit(2, "cm"), axis.line = element_line(colour = 'black', size = 2), 
#               axis.ticks = element_line(colour = 'black', size = 2), axis.ticks.length=unit(1, "cm"))+
#         xlab("Elution Retention (mL)") +
#         ylab("Height (mAU)"))
# 
# dev.off()
# 
# jpeg(filename = "Fraction vs Height (mAU).jpg", width = 3400, height = 960, quality = 900)
# 
# #Now plot the data so each growth curve can be visualized
# require(ggplot2)
# 
# print(ggplot(data = PlotData,
#              mapping = aes(x = `Fraction`, y = `Height (mAU)`, fill = Date, width = `Volume (mL)`/4)) +
#         geom_col() +
#         scale_color_discrete() +
#         labs(title = "Fraction vs Height (mAU)", colour = "Date") +
#         facet_grid(. ~Date, scales = "free_x")+
#         theme_classic()+
#         theme(plot.title = element_text(hjust = 0.5, size = 60), axis.title.x = element_text(vjust = 1, hjust = 0.5, size = 60, margin = margin(t = 20, r = 0, b = 0, l = 0)), 
#               axis.title.y = element_text(vjust = 1, size = 60, margin = margin(t = 0, r = 20, b = 0, l = 0)), legend.title = element_text(vjust = 2, size = 60), 
#               axis.text.y = element_text(size = 40, margin = margin(t = 0, r = 20, b = 0, l = 0)), axis.text.x = element_blank(), legend.text = element_text(size = 50), 
#               axis.line = element_line(colour = 'black', size = 2), legend.key.size = unit(4, 'cm'), legend.spacing.y = unit(2, "cm"), strip.background = element_blank(), 
#               strip.text.x = element_blank(), axis.ticks = element_line(colour = 'black', size = 1), axis.ticks.length=unit(0.5, "cm"), axis.line.x = element_line(colour = 'black', size = 1),
#               axis.line.y = element_line(colour = 'black', size = 1))+
#         xlab("") +
#         ylab("Height (mAU)"))
# 
# dev.off()
# 
# jpeg(filename = "Fraction vs Concentration (uM).jpg", width = 3400, height = 960, quality = 900)
# 
# #Now plot the data so each growth curve can be visualized
# require(ggplot2)
# 
# print(ggplot(data = PlotData,
#              mapping = aes(x = `Fraction`, y = `Concentration (uM)`, fill = Date)) +
#         geom_col() +
#         scale_color_discrete() +
#         labs(title = "Fraction vs Concentration (uM)", colour = "Date") +
#         facet_grid(. ~Date, scales = "free_x")+
#         theme_classic()+
#         theme(plot.title = element_text(hjust = 0.5, size = 60), axis.title.x = element_text(vjust = 1, hjust = 0.5, size = 60, margin = margin(t = 20, r = 0, b = 0, l = 0)), 
#               axis.title.y = element_text(vjust = 1, size = 60, margin = margin(t = 0, r = 20, b = 0, l = 0)), legend.title = element_text(vjust = 2, size = 60), 
#               axis.text.y = element_text(size = 40, margin = margin(t = 0, r = 20, b = 0, l = 0)), axis.text.x = element_blank(), legend.text = element_text(size = 50), 
#               axis.line = element_line(colour = 'black', size = 2), legend.key.size = unit(4, 'cm'), legend.spacing.y = unit(2, "cm"), strip.background = element_blank(), 
#               strip.text.x = element_blank(), axis.ticks = element_line(colour = 'black', size = 1), axis.ticks.length=unit(0.5, "cm"), axis.line.x = element_line(colour = 'black', size = 1),
#               axis.line.y = element_line(colour = 'black', size = 1))+
#         xlab("") +
#         ylab("Concentration (uM)"))
# 
# dev.off()
# 
# jpeg(filename = "Fraction vs Concentration per Total Protein (uM per mg).jpg", width = 3400, height = 960, quality = 900)
# 
# #Now plot the data so each growth curve can be visualized
# require(ggplot2)
# 
# print(ggplot(data = PlotData,
#              mapping = aes(x = `Fraction`, y = `Concentration/Total Protein (uM/mg)`, fill = Date)) +
#         geom_col() +
#         scale_color_discrete() +
#         labs(title = "Fraction vs Concentration/Total Protein (uM/mg)", colour = "Date") +
#         facet_grid(. ~Date, scales = "free_x")+
#         theme_classic()+
#         theme(plot.title = element_text(hjust = 0.5, size = 60), axis.title.x = element_text(vjust = 1, hjust = 0.5, size = 60, margin = margin(t = 20, r = 0, b = 0, l = 0)), 
#               axis.title.y = element_text(vjust = 1, size = 60, margin = margin(t = 0, r = 20, b = 0, l = 0)), legend.title = element_text(vjust = 2, size = 60), 
#               axis.text.y = element_text(size = 40, margin = margin(t = 0, r = 20, b = 0, l = 0)), axis.text.x = element_blank(), legend.text = element_text(size = 50), 
#               axis.line = element_line(colour = 'black', size = 2), legend.key.size = unit(4, 'cm'), legend.spacing.y = unit(2, "cm"), strip.background = element_blank(), 
#               strip.text.x = element_blank(), axis.ticks = element_line(colour = 'black', size = 1), axis.ticks.length=unit(0.5, "cm"), axis.line.x = element_line(colour = 'black', size = 1),
#               axis.line.y = element_line(colour = 'black', size = 1))+
#         xlab("") +
#         ylab("Concentration/Total Protein (uM/mg)"))
# 
# dev.off()
