# Supplementary material for: An NMR sample preparation case study: Considerations for the self-destructive protease caspase-6
Source: PLoS One. 2025 Nov 21;20(11):e0337291. doi: 10.1371/journal.pone.0337291 (PMC12637907; doi:10.1371/journal.pone.0337291)
Supplement: S1 Data — Data are categorized by its respective main text figure. Files are titled with a description of contents. Exported text instructions and images for optimized purification protocols are in the Purification Methods folder. (ZIP) [file pone.0337291.s007.zip › S1_Data/Fig 4/Casp-6 Exchange Data Processing Script.R]

  setwd("C:/Users/nkuzi/OneDrive - University of Massachusetts/Nathanael Kuzio Papers/Preparation of Caspase-6 Samples for NMR/Figure 4")

 
  # #Add some columns and reformat ExchangeData to help with plotting of the BarPlot
  library(RColorBrewer)
  library(ggplot2)
  library(ggpubr)
  library(dplyr)
  library(rstatix)
  library(tibble)
  library(purrr)
  library(tidyr)
   
  ExchangeData <- read.csv("Exchange Recoveries.csv") %>%
    filter(! Buffer == "Phosphate pH 7.4") %>%
    mutate(Buffer = case_when(
      Buffer == "Tris pH 7.5" ~ "Tris pH 7.5",
      Buffer == "HEPES pH 7.5" ~ "HEPES pH 7.5",
      Buffer == "Tris pH 8.5" ~ "Tris pH 8.5"
    )) %>%
    mutate(Glycerol = case_when(
      Glycerol == "No" ~ "No Glycerol",
      Glycerol == "Yes" ~ "Glycerol"
    )) %>%
    mutate(DTT = case_when(
      DTT == "No" ~ "No DTT",
      DTT == "Yes" ~ "DTT"
    )) %>%
    mutate(Percent.Recovery = as.numeric(Percent.Recovery))
  
  ExchangeData_long <- ExchangeData %>%
    mutate(Starting.Conc = as.character(Starting.Conc)) %>%
    mutate(Exchange.Volume = as.character(Exchange.Volume)) %>%
    pivot_longer(cols = colnames(ExchangeData)[!colnames(ExchangeData) %in% c("Percent.Recovery")],
                 names_to = "Variable",
                 values_to = "Value")
  
  # Perform pairwise comparisons across Buffer groups
  stat_results1 <- ExchangeData %>%
    mutate(Buffer = as.character(Buffer)) %>%
    t_test(Percent.Recovery ~ Buffer, p.adjust.method = "BH") %>%
    mutate(p.signif = p.adj.signif) %>%
    add_xy_position(x = "Buffer")
  
  # Perform pairwise comparisons across Glycerol groups
  stat_results2 <- ExchangeData %>%
    mutate(Glycerol = as.character(Glycerol)) %>%
    t_test(Percent.Recovery ~ Glycerol, p.adjust.method = "BH") %>%
    mutate(p.signif = case_when(
      p < 0.0001 ~ "****",
      p < 0.001  ~ "***",
      p < 0.01   ~ "**",
      p < 0.05   ~ "*",
      TRUE       ~ "ns"
    )) %>%
    add_xy_position(x = "Glycerol")
  
  # Perform pairwise comparisons across DTT groups
  stat_results3 <- ExchangeData %>%
    mutate(DTT = as.character(DTT)) %>%
    t_test(Percent.Recovery ~ DTT, p.adjust.method = "BH") %>%
    mutate(p.signif = case_when(
      p < 0.0001 ~ "****",
      p < 0.001  ~ "***",
      p < 0.01   ~ "**",
      p < 0.05   ~ "*",
      TRUE       ~ "ns"
    )) %>%
    add_xy_position(x = "DTT")
  
  # Perform pairwise comparisons across Salt groups
  stat_results4 <- ExchangeData %>%
    mutate(Salt = as.character(Salt)) %>%
    t_test(Percent.Recovery ~ Salt, p.adjust.method = "BH") %>%
    mutate(p.signif = p.adj.signif) %>%
    add_xy_position(x = "Salt")
  
  # Perform pairwise comparisons across Column groups
  stat_results5 <- ExchangeData %>%
    mutate(Column = as.character(Column)) %>%
    t_test(Percent.Recovery ~ Column, p.adjust.method = "BH") %>%
    mutate(p.signif = case_when(
      p < 0.0001 ~ "****",
      p < 0.001  ~ "***",
      p < 0.01   ~ "**",
      p < 0.05   ~ "*",
      TRUE       ~ "ns"
    )) %>%
    add_xy_position(x = "Column")
  
  stat_results1$Variable <- "Buffer"
  stat_results2$Variable <- "Glycerol"
  stat_results3$Variable <- "DTT"
  stat_results4$Variable <- "Salt"
  stat_results5$Variable <- "Column"
  
  Combined_stat_results <- bind_rows(stat_results1, stat_results2, stat_results3, stat_results4, stat_results5)
  
 ######NOW GOING TO START EXPORTING THE PLOTS INTO THE THE ONEDRIVE WORKING DIRECTORY################
    
  jpeg(filename = "Buffer vs Percent Recovery_Stats1_2.jpg", width = 3400, height = 1920, quality = 900)
  
  # Now, modify ggplot to include statistical comparisons
  print(ggplot(ExchangeData, aes(x = Buffer, y = Percent.Recovery)) +
    geom_bar(stat = "summary", fun.data = mean_sd, position = "dodge", fill = 'darkred', width = 0.5) +
    geom_errorbar(stat = "summary", fun.data = mean_sd, position = position_dodge(0.9), width = 0.3, size = 3) +
    labs(title = "Buffer vs Percent Recovery",
         x = "Buffer",
         y = "Percent Recovery",
         fill = "Glycerol",
         colour = "DTT",
         alpha = "Salt",
         linewidth = "Column") +
      theme_classic()+
      theme(plot.title = element_text(hjust = 0.5, size = 120, margin = margin(t = 0, r = 0, b = 20, l = 0)), axis.title.x = element_text(vjust = 1, hjust = 0.5, size = 120, margin = margin(t = 60, r = 0, b = 0, l = 0)), 
            axis.title.y = element_text(vjust = 1, size = 120, margin = margin(t = 0, r = 20, b = 0, l = 0)), legend.title = element_text(vjust = 2, size = 120), 
            axis.text.x = element_text(size = 110, vjust = 0, colour = 'black'), axis.text.y = element_text(size = 110, margin = margin(t = 0, r = 20, b = 0, l = 0), colour = 'black'), 
            legend.text = element_text(size = 110), 
            legend.key.size = unit(4, 'cm'), legend.spacing.y = unit(2, "cm"), axis.line = element_line(colour = 'black', size = 2), 
            axis.ticks = element_line(colour = 'black', size = 2), axis.ticks.length=unit(1, "cm"))+
    stat_pvalue_manual(stat_results1, y.position = 80, label = "p.adj.signif", bracket.size = 3, size = 40,
                       tip.length = 0.01, bracket.nudge.y = 0.05, inherit.aes = F,
                       hide.ns = F, step.increase = 0.15))+
    ylim(c(0,100))
  
  dev.off()
  
  jpeg(filename = "Glycerol vs Percent Recovery_Stats2_2.jpg", width = 3400, height = 1920, quality = 900)
  
  # Now, modify ggplot to include statistical comparisons
  print(ggplot(ExchangeData, aes(x = Glycerol, y = Percent.Recovery)) +
          geom_bar(stat = "summary", fun.data = mean_sd, position = "dodge", fill = 'darkred', width = 0.5) +
          geom_errorbar(stat = "summary", fun.data = mean_sd, position = position_dodge(0.9), width = 0.3, size = 3) +
          labs(title = "Glycerol vs Percent Recovery",
               x = "Glycerol",
               y = "Percent Recovery",
               fill = "Buffer",
               colour = "DTT",
               alpha = "Salt",
               linewidth = "Column") +
          theme_classic()+
          theme(plot.title = element_text(hjust = 0.5, size = 120, margin = margin(t = 0, r = 0, b = 20, l = 0)), axis.title.x = element_text(vjust = 1, hjust = 0.5, size = 120, margin = margin(t = 60, r = 0, b = 0, l = 0)), 
                axis.title.y = element_text(vjust = 1, size = 120, margin = margin(t = 0, r = 20, b = 0, l = 0)), legend.title = element_text(vjust = 2, size = 120), 
                axis.text.x = element_text(size = 110, vjust = 0, colour = 'black'), axis.text.y = element_text(size = 110, margin = margin(t = 0, r = 20, b = 0, l = 0), colour = 'black'), 
                legend.text = element_text(size = 110), 
                legend.key.size = unit(4, 'cm'), legend.spacing.y = unit(2, "cm"), axis.line = element_line(colour = 'black', size = 2), 
                axis.ticks = element_line(colour = 'black', size = 2), axis.ticks.length=unit(1, "cm"))+
          stat_pvalue_manual(stat_results2, y.position = 80, label = "p.signif", bracket.size = 3, size = 40,
                             tip.length = 0.01, bracket.nudge.y = 0.05, inherit.aes = F,
                             hide.ns = F, step.increase = 0.15))+
    ylim(c(0,100))
  
  dev.off()
  
  jpeg(filename = "DTT vs Percent Recovery_Stats3_2.jpg", width = 3400, height = 1920, quality = 900)
  
  # Now, modify ggplot to include statistical comparisons
  print(ggplot(ExchangeData, aes(x = DTT, y = Percent.Recovery)) +
          geom_bar(stat = "summary", fun.data = mean_sd, position = "dodge", fill = 'darkred', width = 0.5) +
          geom_errorbar(stat = "summary", fun.data = mean_sd, position = position_dodge(0.9), width = 0.3, size = 3) +
          labs(title = "DTT vs Percent Recovery",
               x = "DTT",
               y = "Percent Recovery",
               fill = "Glycerol",
               colour = "Buffer",
               alpha = "Salt",
               linewidth = "Column") +
          theme_classic()+
          theme(plot.title = element_text(hjust = 0.5, size = 120, margin = margin(t = 0, r = 0, b = 20, l = 0)), axis.title.x = element_text(vjust = 1, hjust = 0.5, size = 120, margin = margin(t = 60, r = 0, b = 0, l = 0)), 
                axis.title.y = element_text(vjust = 1, size = 120, margin = margin(t = 0, r = 20, b = 0, l = 0)), legend.title = element_text(vjust = 2, size = 120), 
                axis.text.x = element_text(size = 110, vjust = 0, colour = 'black'), axis.text.y = element_text(size = 110, margin = margin(t = 0, r = 20, b = 0, l = 0), colour = 'black'), 
                legend.text = element_text(size = 110), 
                legend.key.size = unit(4, 'cm'), legend.spacing.y = unit(2, "cm"), axis.line = element_line(colour = 'black', size = 2), 
                axis.ticks = element_line(colour = 'black', size = 2), axis.ticks.length=unit(1, "cm"))+
          stat_pvalue_manual(stat_results3, y.position = 80, label = "p.signif", bracket.size = 3, size = 40,
                             tip.length = 0.01, bracket.nudge.y = 0.05, inherit.aes = F,
                             hide.ns = F, step.increase = 0.15))+
    ylim(c(0,100))
  
  dev.off()
  
  jpeg(filename = "Salt vs Percent Recovery_Stats4_2.jpg", width = 3400, height = 1920, quality = 900)
  
  # Now, modify ggplot to include statistical comparisons
  print(ggplot(ExchangeData, aes(x = Salt, y = Percent.Recovery)) +
          geom_bar(stat = "summary", fun.data = mean_sd, position = "dodge", fill = 'darkred', width = 0.5) +
          geom_errorbar(stat = "summary", fun.data = mean_sd, position = position_dodge(0.9), width = 0.3, size = 3) +
          labs(title = "Salt vs Percent Recovery",
               x = "Salt",
               y = "Percent Recovery",
               fill = "Glycerol",
               colour = "DTT",
               alpha = "Buffer",
               linewidth = "Column") +
          theme_classic()+
          theme(plot.title = element_text(hjust = 0.5, size = 120, margin = margin(t = 0, r = 0, b = 20, l = 0)), axis.title.x = element_text(vjust = 1, hjust = 0.5, size = 120, margin = margin(t = 60, r = 0, b = 0, l = 0)), 
                axis.title.y = element_text(vjust = 1, size = 120, margin = margin(t = 0, r = 20, b = 0, l = 0)), legend.title = element_text(vjust = 2, size = 120), 
                axis.text.x = element_text(size = 110, vjust = 0, colour = 'black'), axis.text.y = element_text(size = 110, margin = margin(t = 0, r = 20, b = 0, l = 0), colour = 'black'), 
                legend.text = element_text(size = 110), 
                legend.key.size = unit(4, 'cm'), legend.spacing.y = unit(2, "cm"), axis.line = element_line(colour = 'black', size = 2), 
                axis.ticks = element_line(colour = 'black', size = 2), axis.ticks.length=unit(1, "cm"))+
          stat_pvalue_manual(stat_results4, y.position = 80, label = "p.adj.signif", bracket.size = 3, size = 40,
                             tip.length = 0.01, bracket.nudge.y = 0.05, inherit.aes = F,
                             hide.ns = F, step.increase = 0.15))+
    ylim(c(0,100))
  
  dev.off()
  
  jpeg(filename = "Column vs Percent Recovery_Stats5_2.jpg", width = 3400, height = 1920, quality = 900)
  
  # Now, modify ggplot to include statistical comparisons
  print(ggplot(ExchangeData, aes(x = Column, y = Percent.Recovery)) +
          geom_bar(stat = "summary", fun.data = mean_sd, position = "dodge", fill = 'darkred', width = 0.5) +
          geom_errorbar(stat = "summary", fun.data = mean_sd, position = position_dodge(0.9), width = 0.3, size = 3) +
          labs(title = "Column vs Percent Recovery",
               x = "Column",
               y = "Percent Recovery",
               fill = "Glycerol",
               colour = "DTT",
               alpha = "Salt",
               linewidth = "Buffer") +
          theme_classic()+
          theme(plot.title = element_text(hjust = 0.5, size = 120, margin = margin(t = 0, r = 0, b = 20, l = 0)), axis.title.x = element_text(vjust = 1, hjust = 0.5, size = 120, margin = margin(t = 60, r = 0, b = 0, l = 0)), 
                axis.title.y = element_text(vjust = 1, size = 120, margin = margin(t = 0, r = 20, b = 0, l = 0)), legend.title = element_text(vjust = 2, size = 120), 
                axis.text.x = element_text(size = 110, vjust = 0, colour = 'black'), axis.text.y = element_text(size = 110, margin = margin(t = 0, r = 20, b = 0, l = 0), colour = 'black'), 
                legend.text = element_text(size = 110), 
                legend.key.size = unit(4, 'cm'), legend.spacing.y = unit(2, "cm"), axis.line = element_line(colour = 'black', size = 2), 
                axis.ticks = element_line(colour = 'black', size = 2), axis.ticks.length=unit(1, "cm"))+
          stat_pvalue_manual(stat_results5, y.position = 80, label = "p.signif", bracket.size = 3, size = 40,
                             tip.length = 0.01, bracket.nudge.y = 0.05, inherit.aes = F,
                             hide.ns = F, step.increase = 0.15))+
    ylim(c(0,100))
  
  dev.off()
  
  jpeg(filename = "Buffer Component vs Percent Recovery Facet Grid.jpg", width = 3400, height = 1920, quality = 900)
  
  #Now plot the data so each growth curve can be visualized
  require(ggplot2)
  
  print(ggplot(data = ExchangeData_long %>% filter(!Variable %in% c("Exchange.Volume","Starting.Conc")),
               aes(x = Value, y = Percent.Recovery, fill = Variable)) +
          geom_bar(stat = "summary", fun.data = mean_sd, position = "dodge") +
          geom_errorbar(stat = "summary", fun.data = mean_sd, position = position_dodge(0.9), width = 0.4, size = 5) +
          scale_fill_brewer(palette = 'Reds') +
          scale_y_continuous()+
          labs(colour = "Variable") +
          facet_grid(~Variable, scales = "free", space = "free")+
          theme_classic()+
          theme(plot.title = element_blank(), axis.title.x = element_blank(), 
                axis.title.y = element_text(vjust = 1, size = 120, margin = margin(t = 0, r = 60, b = 0, l = 0)), legend.title = element_blank(), 
                axis.text.y = element_text(size = 120, margin = margin(t = 0, r = 60, b = 0, l = 0)), axis.text.x = element_text(size = 120, vjust = 1, hjust = 1, colour = 'black', angle = 60), 
                legend.text = element_blank(), legend.position = "none",
                axis.line = element_line(colour = 'black', size = 2), strip.background = element_blank(), 
                strip.text.x = element_blank(), axis.ticks = element_line(colour = 'black', size = 2), axis.ticks.length=unit(1, "cm"), axis.line.x = element_line(colour = 'black', size = 2),
                axis.line.y = element_line(colour = 'black', size = 2))+
          xlab("") +
          ylab("Percent Recovery")+
    stat_pvalue_manual(Combined_stat_results, y.position = 80, label = "p.signif", bracket.size = 3, size = 40,
                       tip.length = 0.01, bracket.nudge.y = 0.05, inherit.aes = F,
                       hide.ns = F, step.increase = 0.15, step.group.by = "Variable")+
      ylim(c(0,100)))
  
  dev.off()

  # jpeg(filename = "Buffer vs Percent Recovery_Stats1.jpg", width = 3400, height = 1920, quality = 900)
  # 
  # # Now, modify ggplot to include statistical comparisons
  # print(ggplot(ExchangeData, aes(x = Buffer, y = Percent.Recovery)) +
  #         geom_bar(aes(fill = Glycerol, colour = DTT, 
  #                      alpha = Salt, linewidth = Column),
  #                  stat = "summary", fun.data = mean_sd, position = "dodge") +
  #         geom_errorbar(stat = "summary", fun.data = mean_sd, position = position_dodge(0.9), width = 0.7, size = 3) +
  #         labs(title = "Buffer vs Percent Recovery",
  #              x = "Buffer",
  #              y = "Percent Recovery",
  #              fill = "Glycerol",
  #              colour = "DTT",
  #              alpha = "Salt",
  #              linewidth = "Column") +
  #         theme_classic()+
  #         theme(plot.title = element_text(hjust = 0.5, size = 120, margin = margin(t = 0, r = 0, b = 20, l = 0)), axis.title.x = element_text(vjust = 1, hjust = 0.5, size = 120, margin = margin(t = 60, r = 0, b = 0, l = 0)), 
  #               axis.title.y = element_text(vjust = 1, size = 120, margin = margin(t = 0, r = 20, b = 0, l = 0)), legend.title = element_text(vjust = 2, size = 120), 
  #               axis.text.x = element_text(size = 110, vjust = 0, colour = 'black'), axis.text.y = element_text(size = 110, margin = margin(t = 0, r = 20, b = 0, l = 0), colour = 'black'), 
  #               legend.text = element_text(size = 110), 
  #               legend.key.size = unit(4, 'cm'), legend.spacing.y = unit(2, "cm"), axis.line = element_line(colour = 'black', size = 2), 
  #               axis.ticks = element_line(colour = 'black', size = 2), axis.ticks.length=unit(1, "cm"))+
  #         stat_pvalue_manual(stat_results1, y.position = 80, label = "p.adj.signif", bracket.size = 3, size = 40,
  #                            tip.length = 0.01, bracket.nudge.y = 0.05, inherit.aes = F,
  #                            hide.ns = F, step.increase = 0.15))+
  #   ylim(c(0,100))
  # 
  # dev.off()
  # 
  # jpeg(filename = "Glycerol vs Percent Recovery_Stats2.jpg", width = 3400, height = 1920, quality = 900)
  # 
  # # Now, modify ggplot to include statistical comparisons
  # print(ggplot(ExchangeData, aes(x = Glycerol, y = Percent.Recovery)) +
  #         geom_bar(aes(fill = Buffer, colour = DTT, 
  #                      alpha = Salt, linewidth = Column),
  #                  stat = "summary", fun.data = mean_sd, position = "dodge") +
  #         geom_errorbar(stat = "summary", fun.data = mean_sd, position = position_dodge(0.9), width = 0.7, size = 3) +
  #         labs(title = "Glycerol vs Percent Recovery",
  #              x = "Glycerol",
  #              y = "Percent Recovery",
  #              fill = "Buffer",
  #              colour = "DTT",
  #              alpha = "Salt",
  #              linewidth = "Column") +
  #         theme_classic()+
  #         theme(plot.title = element_text(hjust = 0.5, size = 120, margin = margin(t = 0, r = 0, b = 20, l = 0)), axis.title.x = element_text(vjust = 1, hjust = 0.5, size = 120, margin = margin(t = 60, r = 0, b = 0, l = 0)), 
  #               axis.title.y = element_text(vjust = 1, size = 120, margin = margin(t = 0, r = 20, b = 0, l = 0)), legend.title = element_text(vjust = 2, size = 120), 
  #               axis.text.x = element_text(size = 110, vjust = 0, colour = 'black'), axis.text.y = element_text(size = 110, margin = margin(t = 0, r = 20, b = 0, l = 0), colour = 'black'), 
  #               legend.text = element_text(size = 110), 
  #               legend.key.size = unit(4, 'cm'), legend.spacing.y = unit(2, "cm"), axis.line = element_line(colour = 'black', size = 2), 
  #               axis.ticks = element_line(colour = 'black', size = 2), axis.ticks.length=unit(1, "cm"))+
  #         stat_pvalue_manual(stat_results2, y.position = 80, label = "p.signif", bracket.size = 3, size = 40,
  #                            tip.length = 0.01, bracket.nudge.y = 0.05, inherit.aes = F,
  #                            hide.ns = F, step.increase = 0.15))+
  #   ylim(c(0,100))
  # 
  # dev.off()
  # 
  # jpeg(filename = "DTT vs Percent Recovery_Stats3.jpg", width = 3400, height = 1920, quality = 900)
  # 
  # # Now, modify ggplot to include statistical comparisons
  # print(ggplot(ExchangeData, aes(x = DTT, y = Percent.Recovery)) +
  #         geom_bar(aes(fill = Glycerol, colour = Buffer, 
  #                      alpha = Salt, linewidth = Column),
  #                  stat = "summary", fun.data = mean_sd, position = "dodge") +
  #         geom_errorbar(stat = "summary", fun.data = mean_sd, position = position_dodge(0.9), width = 0.7, size = 3) +
  #         labs(title = "DTT vs Percent Recovery",
  #              x = "DTT",
  #              y = "Percent Recovery",
  #              fill = "Glycerol",
  #              colour = "Buffer",
  #              alpha = "Salt",
  #              linewidth = "Column") +
  #         theme_classic()+
  #         theme(plot.title = element_text(hjust = 0.5, size = 120, margin = margin(t = 0, r = 0, b = 20, l = 0)), axis.title.x = element_text(vjust = 1, hjust = 0.5, size = 120, margin = margin(t = 60, r = 0, b = 0, l = 0)), 
  #               axis.title.y = element_text(vjust = 1, size = 120, margin = margin(t = 0, r = 20, b = 0, l = 0)), legend.title = element_text(vjust = 2, size = 120), 
  #               axis.text.x = element_text(size = 110, vjust = 0, colour = 'black'), axis.text.y = element_text(size = 110, margin = margin(t = 0, r = 20, b = 0, l = 0), colour = 'black'), 
  #               legend.text = element_text(size = 110), 
  #               legend.key.size = unit(4, 'cm'), legend.spacing.y = unit(2, "cm"), axis.line = element_line(colour = 'black', size = 2), 
  #               axis.ticks = element_line(colour = 'black', size = 2), axis.ticks.length=unit(1, "cm"))+
  #         stat_pvalue_manual(stat_results3, y.position = 80, label = "p.signif", bracket.size = 3, size = 40,
  #                            tip.length = 0.01, bracket.nudge.y = 0.05, inherit.aes = F,
  #                            hide.ns = F, step.increase = 0.15))+
  #   ylim(c(0,100))
  # 
  # dev.off()
  # 
  # jpeg(filename = "Salt vs Percent Recovery_Stats4.jpg", width = 3400, height = 1920, quality = 900)
  # 
  # # Now, modify ggplot to include statistical comparisons
  # print(ggplot(ExchangeData, aes(x = Salt, y = Percent.Recovery)) +
  #         geom_bar(aes(fill = Glycerol, colour = DTT, 
  #                      alpha = Buffer, linewidth = Column),
  #                  stat = "summary", fun.data = mean_sd, position = "dodge") +
  #         geom_errorbar(stat = "summary", fun.data = mean_sd, position = position_dodge(0.9), width = 0.7, size = 3) +
  #         labs(title = "Salt vs Percent Recovery",
  #              x = "Salt",
  #              y = "Percent Recovery",
  #              fill = "Glycerol",
  #              colour = "DTT",
  #              alpha = "Buffer",
  #              linewidth = "Column") +
  #         theme_classic()+
  #         theme(plot.title = element_text(hjust = 0.5, size = 120, margin = margin(t = 0, r = 0, b = 20, l = 0)), axis.title.x = element_text(vjust = 1, hjust = 0.5, size = 120, margin = margin(t = 60, r = 0, b = 0, l = 0)), 
  #               axis.title.y = element_text(vjust = 1, size = 120, margin = margin(t = 0, r = 20, b = 0, l = 0)), legend.title = element_text(vjust = 2, size = 120), 
  #               axis.text.x = element_text(size = 110, vjust = 0, colour = 'black'), axis.text.y = element_text(size = 110, margin = margin(t = 0, r = 20, b = 0, l = 0), colour = 'black'), 
  #               legend.text = element_text(size = 110), 
  #               legend.key.size = unit(4, 'cm'), legend.spacing.y = unit(2, "cm"), axis.line = element_line(colour = 'black', size = 2), 
  #               axis.ticks = element_line(colour = 'black', size = 2), axis.ticks.length=unit(1, "cm"))+
  #         stat_pvalue_manual(stat_results4, y.position = 80, label = "p.adj.signif", bracket.size = 3, size = 40,
  #                            tip.length = 0.01, bracket.nudge.y = 0.05, inherit.aes = F,
  #                            hide.ns = F, step.increase = 0.15))+
  #   ylim(c(0,100))
  # 
  # dev.off()
  # 
  # jpeg(filename = "Column vs Percent Recovery_Stats5.jpg", width = 3400, height = 1920, quality = 900)
  # 
  # # Now, modify ggplot to include statistical comparisons
  # print(ggplot(ExchangeData, aes(x = Column, y = Percent.Recovery)) +
  #         geom_bar(aes(fill = Glycerol, colour = DTT, 
  #                      alpha = Salt, linewidth = Buffer),
  #                  stat = "summary", fun.data = mean_sd, position = "dodge") +
  #         geom_errorbar(stat = "summary", fun.data = mean_sd, position = position_dodge(0.9), width = 0.7, size = 3) +
  #         labs(title = "Column vs Percent Recovery",
  #              x = "Column",
  #              y = "Percent Recovery",
  #              fill = "Glycerol",
  #              colour = "DTT",
  #              alpha = "Salt",
  #              linewidth = "Buffer") +
  #         theme_classic()+
  #         theme(plot.title = element_text(hjust = 0.5, size = 120, margin = margin(t = 0, r = 0, b = 20, l = 0)), axis.title.x = element_text(vjust = 1, hjust = 0.5, size = 120, margin = margin(t = 60, r = 0, b = 0, l = 0)), 
  #               axis.title.y = element_text(vjust = 1, size = 120, margin = margin(t = 0, r = 20, b = 0, l = 0)), legend.title = element_text(vjust = 2, size = 120), 
  #               axis.text.x = element_text(size = 110, vjust = 0, colour = 'black'), axis.text.y = element_text(size = 110, margin = margin(t = 0, r = 20, b = 0, l = 0), colour = 'black'), 
  #               legend.text = element_text(size = 110), 
  #               legend.key.size = unit(4, 'cm'), legend.spacing.y = unit(2, "cm"), axis.line = element_line(colour = 'black', size = 2), 
  #               axis.ticks = element_line(colour = 'black', size = 2), axis.ticks.length=unit(1, "cm"))+
  #         stat_pvalue_manual(stat_results5, y.position = 80, label = "p.signif", bracket.size = 3, size = 40,
  #                            tip.length = 0.01, bracket.nudge.y = 0.05, inherit.aes = F,
  #                            hide.ns = F, step.increase = 0.15))+
  #   ylim(c(0,100))
  # 
  # dev.off()
  # 
