# Supplementary material for: An NMR sample preparation case study: Considerations for the self-destructive protease caspase-6
Source: PLoS One. 2025 Nov 21;20(11):e0337291. doi: 10.1371/journal.pone.0337291 (PMC12637907; doi:10.1371/journal.pone.0337291)
Supplement: S1 Data — Data are categorized by its respective main text figure. Files are titled with a description of contents. Exported text instructions and images for optimized purification protocols are in the Purification Methods folder. (ZIP) [file pone.0337291.s007.zip › S1_Data/Fig 4/Exchange Recoveries.csv]

Buffer	Glycerol	DTT	Salt	Column	Starting Conc	Exchange Volume	Percent Recovery
Phosphate pH 7.4	No	No	NaCl	NAP5	60	0.5	65
Tris pH 7.5	No	No	None	NAP5	60	0.5	20
Tris pH 7.5	Yes	No	None	NAP5	60	0.5	40
Tris pH 7.5	No	No	NaCl	NAP5	60	0.5	25
HEPES pH 7.5	No	No	KCl	NAP5	109	0.5	60
HEPES pH 7.5	No	Yes	KCl	NAP5	95.9	0.5	60
HEPES pH 7.5	Yes	No	KCl	NAP5	95.9	0.5	60
HEPES pH 7.5	Yes	Yes	KCl	NAP5	95.9	0.5	65
HEPES pH 7.5	No	No	KCl	NAP5	168	0.5	20
HEPES pH 7.5	No	No	KCl	NAP5	479	0.1	30
HEPES pH 7.5	No	No	KCl	NAP5	34	0.5	35
HEPES pH 7.5	No	No	NaCl	NAP5	124	0.5	20
Tris pH 8.5	No	Yes	KCl	NAP5	184	0.5	60
HEPES pH 7.5	No	Yes	KCl	NAP5	184	0.5	25
Tris pH 8.5	Yes	Yes	NaCl	PD10	15	2.5	60
Tris pH 8.5	Yes	Yes	NaCl	PD10	60	2.5	70
Tris pH 8.5	Yes	Yes	NaCl	PD10	200	2.5	70
