# Supplementary material for: An NMR sample preparation case study: Considerations for the self-destructive protease caspase-6
Source: PLoS One. 2025 Nov 21;20(11):e0337291. doi: 10.1371/journal.pone.0337291 (PMC12637907; doi:10.1371/journal.pone.0337291)
Supplement: S1 Data — Data are categorized by its respective main text figure. Files are titled with a description of contents. Exported text instructions and images for optimized purification protocols are in the Purification Methods folder. (ZIP) [file pone.0337291.s007.zip › S1_Data/Fig 5/Buffer Conditions Testing.xlsx]

## Sheet: Sheet1
Buffer #	Buffering Agent	Salt	Additives	Buffer #	Amount 1 M Buffering Agent (uL)	Amount 4 M NaCl (uL)	Amount 250 mM DTT (uL)	Amount 50 mM EDTA (uL)	Amount 10% w/v octyl-glucoside (uL)	Amount 2 M Na2SO4 (uL)	Amount H2O (uL)				Buffer #	Amount 1 M Buffering Agent (uL)	Amount 4 M NaCl (uL)	Amount 250 mM DTT (uL)	Amount 50 mM EDTA (uL)	Amount 10% w/v octyl-glucoside (uL)	Amount 2 M Na2SO4 (uL)	Amount H2O (uL)
1	100 mM Phosphate pH 7.4	120 mM NaCl	5 mM DTT	1	20	6	4	0	0	0	170				1	200	60	40	0	0	0	1700
2	100 mM Phosphate pH 7.4	120 mM NaCl	5 mM DTT, 1 mM EDTA	2	20	6	4	4	0	0	166				2	200	60	40	40	0	0	1660
3	100 mM Phosphate pH 7.4	120 mM NaCl	5 mM DTT, 0.1% w/v octyl-glucoside	3	20	6	4	0	2	0	168				3	200	60	40	0	20	0	1680
4	100 mM Phosphate pH 7.4	120 mM NaCl	5 mM DTT, 500 mM Na2SO4	4	20	6	4	0	0	50	120				4	200	60	40	0	0	500	1200
5	100 mM Phosphate pH 7.4	120 mM NaCl	5 mM DTT, 1 mM EDTA, 500 mM Na2SO4	5	20	6	4	4	0	50	116				5	200	60	40	40	0	500	1160
6	100 mM Phosphate pH 7.4	120 mM NaCl	5 mM DTT, 0.1% w/v octyl-glucoside, 500 mM Na2SO4	6	20	6	4	0	2	50	118				6	200	60	40	0	20	500	1180
7	100 mM Phosphate pH 7.4	120 mM NaCl	5 mM DTT, 1 mM EDTA, 0.1% w/v octyl-glucoside	7	20	6	4	4	2	0	164				7	200	60	40	40	20	0	1640
8	100 mM Phosphate pH 7.4	120 mM NaCl	5 mM DTT, 1 mM EDTA, 0.1% w/v octyl-glucoside, 500 mM Na2SO4	8	20	6	4	4	2	50	114				8	200	60	40	40	20	500	1140
9	50 mM Tris pH 7.5	120 mM NaCl	5 mM DTT	9	10	6	4	0	0	0	180
10	50 mM Tris pH 7.5	120 mM NaCl	5 mM DTT, 1 mM EDTA	10	10	6	4	4	0	0	176
11	50 mM Tris pH 7.5	120 mM NaCl	5 mM DTT, 0.1% w/v octyl-glucoside	11	10	6	4	0	2	0	178
12	50 mM Tris pH 7.5	120 mM NaCl	5 mM DTT, 500 mM Na2SO4	12	10	6	4	0	0	50	130
13	50 mM Tris pH 7.5	120 mM NaCl	5 mM DTT, 1 mM EDTA, 500 mM Na2SO4	13	10	6	4	4	0	50	126
14	50 mM Tris pH 7.5	120 mM NaCl	5 mM DTT, 0.1% w/v octyl-glucoside, 500 mM Na2SO4	14	10	6	4	0	2	50	128
15	50 mM Tris pH 7.5	120 mM NaCl	5 mM DTT, 1 mM EDTA, 0.1% w/v octyl-glucoside	15	10	6	4	4	2	0	174
16	50 mM Tris pH 7.5	120 mM NaCl	5 mM DTT, 1 mM EDTA, 0.1% w/v octyl-glucoside, 500 mM Na2SO4	16	10	6	4	4	2	50	124
17	50 mM HEPES pH 7.5	120 mM NaCl	5 mM DTT	17	10	6	4	0	0	0	180
18	50 mM HEPES pH 7.5	120 mM NaCl	5 mM DTT, 1 mM EDTA	18	10	6	4	4	0	0	176
19	50 mM HEPES pH 7.5	120 mM NaCl	5 mM DTT, 0.1% w/v octyl-glucoside	19	10	6	4	0	2	0	178
20	50 mM HEPES pH 7.5	120 mM NaCl	5 mM DTT, 500 mM Na2SO4	20	10	6	4	0	0	50	130
21	50 mM HEPES pH 7.5	120 mM NaCl	5 mM DTT, 1 mM EDTA, 500 mM Na2SO4	21	10	6	4	4	0	50	126
22	50 mM HEPES pH 7.5	120 mM NaCl	5 mM DTT, 0.1% w/v octyl-glucoside, 500 mM Na2SO4	22	10	6	4	0	2	50	128
23	50 mM HEPES pH 7.5	120 mM NaCl	5 mM DTT, 1 mM EDTA, 0.1% w/v octyl-glucoside	23	10	6	4	4	2	0	174
24	50 mM HEPES pH 7.5	120 mM NaCl	5 mM DTT, 1 mM EDTA, 0.1% w/v octyl-glucoside, 500 mM Na2SO4	24	10	6	4	4	2	50	124
	50 mM Tris pH 7.5	60 mM NaCl	5 mM DTT
	50 mM Tris pH 7.5	120 mM NaCl	5 mM DTT
	50 mM Tris pH 7.5	400 mM NaCl	5 mM DTT
	100 mM Na3PO4 pH 7.4	60 mM NaCl	5 mM DTT
	100 mM Na3PO4 pH 7.4	120 mM NaCl	5 mM DTT
	100 mM Na3PO4 pH 7.4	400 mM NaCl	5 mM DTT
	100 mM NaOAc pH 4.6	60 mM NaCl	5 mM DTT
	100 mM NaOAc pH 4.6	120 mM NaCl	5 mM DTT
	100 mM NaOAc pH 4.6	400 mM NaCl	5 mM DTT
