# Supplementary material for: An NMR sample preparation case study: Considerations for the self-destructive protease caspase-6
Source: PLoS One. 2025 Nov 21;20(11):e0337291. doi: 10.1371/journal.pone.0337291 (PMC12637907; doi:10.1371/journal.pone.0337291)
Supplement: S1 Data — Data are categorized by its respective main text figure. Files are titled with a description of contents. Exported text instructions and images for optimized purification protocols are in the Purification Methods folder. (ZIP) [file pone.0337291.s007.zip › S1_Data/Fig 5/C6 D179 CT Activity Buffer Control 8-20-21 CLEANED.csv]

##BLOCKS= 1
Plate:	Plate1	1.3	TimeFormat	Kinetic	Fluorescence	FALSE	Raw	FALSE	86	600	7				1	495	2	1	384	365	Automatic	495			6	Low			5	2
Time	Temperature(¡C)	A1	A2	A3	A4	A5	A6	A7	A8	A9	A10	A11	A12	A13	A14	A15	A16	A17	A18	A19	A20	A21	A22	A23	A24	B1	B2	B3	B4	B5	B6	B7	B8	B9	B10	B11	B12	B13	B14	B15	B16	B17	B18	B19	B20	B21	B22	B23	B24
0:00:00	35.6
0:00:07	35.5
0:00:14	35.8
0:00:21	36.1
0:00:28	36.4
0:00:35	36.4
0:00:42	36.7
0:00:49	36.7
0:00:56	36.8
0:01:03	36.6
0:01:10	36.6
0:01:17	36.7
0:01:24	36.9
0:01:31	36.9
0:01:38	36.9
0:01:45	37
0:01:52	37.1
0:01:59	37.5
0:02:06	37.7
0:02:13	37.3
0:02:20	37.4
0:02:27	37.1
0:02:34	37.2
0:02:41	37.1
0:02:48	37.1
0:02:55	37.1
0:03:02	37
0:03:09	37
0:03:16	37
0:03:23	37
0:03:30	36.9
0:03:37	36.9
0:03:44	36.8
0:03:51	36.8
0:03:58	36.8
0:04:05	36.7
0:04:12	36.8
0:04:19	36.8
0:04:26	36.8
0:04:33	37
0:04:40	37
0:04:47	36.9
0:04:54	36.9
0:05:01	36.9
0:05:08	36.9
0:05:15	36.8
0:05:22	36.9
0:05:29	36.9
0:05:36	36.9
0:05:43	36.9
0:05:50	37
0:05:57	36.9
0:06:04	36.9
0:06:11	37
0:06:18	37
0:06:25	37
0:06:32	37
0:06:39	37
0:06:46	37
0:06:53	37
0:07:00	37
0:07:07	37
0:07:14	37
0:07:21	37
0:07:28	37
0:07:35	37
0:07:42	37
0:07:49	37
0:07:56	37
0:08:03	37
0:08:10	37.1
0:08:17	37
0:08:24	37
0:08:31	37
0:08:38	37
0:08:45	37
0:08:52	37
0:08:59	37
0:09:06	37
0:09:13	37
0:09:20	36.9
0:09:27	36.9
0:09:34	36.9
0:09:41	37
0:09:48	37
0:09:55	37
		A1	A2	A3	A4	A5	A6	A7	A8	A9	A10	A11	A12	A13	A14	A15	A16	A17	A18	A19	A20	A21	A22	A23	A24	B1	B2	B3	B4	B5	B6	B7	B8	B9	B10	B11	B12	B13	B14	B15	B16	B17	B18	B19	B20	B21	B22	B23	B24
		NoFit	NoFit	NoFit	NoFit	NoFit	NoFit	NoFit	NoFit	NoFit	NoFit	NoFit	NoFit	NoFit	NoFit	NoFit	NoFit	NoFit	NoFit	NoFit	NoFit	NoFit	NoFit	NoFit	NoFit	NoFit	NoFit	NoFit	NoFit	NoFit	NoFit	NoFit	NoFit	NoFit	NoFit	NoFit	NoFit	NoFit	NoFit	NoFit	NoFit	NoFit	NoFit	NoFit	NoFit	NoFit	NoFit	NoFit	NoFit
~End
Original Filename: C6 D179 CT Activity Buffer Control 8-20-21 RAW DATA; Date Last Saved: 8/23/2021 11:21:12 AM
[truncated: 336 more columns]
