# Supplementary material for: An NMR sample preparation case study: Considerations for the self-destructive protease caspase-6
Source: PLoS One. 2025 Nov 21;20(11):e0337291. doi: 10.1371/journal.pone.0337291 (PMC12637907; doi:10.1371/journal.pone.0337291)
Supplement: S1 Data — Data are categorized by its respective main text figure. Files are titled with a description of contents. Exported text instructions and images for optimized purification protocols are in the Purification Methods folder. (ZIP) [file pone.0337291.s007.zip › S1_Data/Fig 5/C6 D179 CT Activity Check in Various Buffers 7-21-21.csv]

Buffer.Condition	Duplicate1	Duplicate2	Average	Std Dev
Tris 60 mM NaCl	50.94101241	53.97316005	52.45708623	2.144052158
Tris 120 mM NaCl	71.54795984	68.2113408	69.87965032	2.359345952
Tris 400 mM NaCl	37.23013719	42.7916966	40.0109169	3.932616369
Phosphate 60 mM NaCl	77.51794947	79.03051587	78.27423267	1.069545959
Phosphate 120 mM NaCl	74.81059054	81.87751528	78.34405291	4.997070402
Phosphate 400 mM NaCl	47.13821711	52.26787187	49.70304449	3.627213663
NaOAc 60 mM NaCl	21.57206836	22.76050674	22.16628755	0.840352836
NaOAc 120 mM NaCl	7.765184771	7.292907122	7.529045947	0.333950728
NaOAc 400 mM NaCl	0.445415525	0.403126968	0.424271246	0.029902526
Activity Buffer Ctrl	254.9508695	281.9372256	268.4440476	19.0822354
