# Supplementary material for: An NMR sample preparation case study: Considerations for the self-destructive protease caspase-6
Source: PLoS One. 2025 Nov 21;20(11):e0337291. doi: 10.1371/journal.pone.0337291 (PMC12637907; doi:10.1371/journal.pone.0337291)
Supplement: S1 Data — Data are categorized by its respective main text figure. Files are titled with a description of contents. Exported text instructions and images for optimized purification protocols are in the Purification Methods folder. (ZIP) [file pone.0337291.s007.zip › S1_Data/Fig 5/C6 D179 CT Buffer Activity Testing 8-20-21 Data Processing Script Revisited 3-24-25.R]

#ASSAY DATA PROCESSING FOR C6 D179 CT in Various Buffers 8-20-21
##MAKE SURE TO RUN "Assay Data Processing" Script first

###THE DATA FOR THIS EXPERIMENT IS STORED IN FOUR SEPARATE CSV FILES SO EACH ONE WILL NEED TO BE LOADED AND CLEANED SEPARATELY AND THEN MERGERED###
#Load the CONTROL data and begin cleaning it to remove uneeded rows and columns
InspectHeadTail(WorkingDirectory = "~/Hardy Lab/Caspase 6/NMR Buffer Optimization/Activity in Phosphate, Tris, and HEPES Buffers 8-20-21" , FileName.csv = "C6 D179 CT Activity Buffer Control 8-20-21 CLEANED.csv")
CleanActivityData(RowsToRemove = c(1:2, 89:93), ColsToRemove = c(1:2), ColumnNames = c("Control Dup1","Control Dup2"), TotalSeconds = 595, ReadInterval = 7)
ControlData <- ActivityData

#Load the PHOSPHATE BUFFER data and begin cleaning it to remove uneeded rows and columns
InspectHeadTail(WorkingDirectory = "~/Hardy Lab/Caspase 6/NMR Buffer Optimization/Activity in Phosphate, Tris, and HEPES Buffers 8-20-21" , FileName.csv = "C6 D179 CT Phosphate Buffers with Additives 8-20-21 CLEANED.csv")
CleanActivityData(RowsToRemove = c(1:2, 89:93), ColsToRemove = c(1:2), ColumnNames = paste(rep(paste("Buffer", c(1:8), "Dup", sep=" "), each = 2), c(1:2), sep = ""), TotalSeconds = 595, ReadInterval = 7)
PhosphateBufferData <- ActivityData

#Load the TRIS BUFFER data and begin cleaning it to remove uneeded rows and columns
InspectHeadTail(WorkingDirectory = "~/Hardy Lab/Caspase 6/NMR Buffer Optimization/Activity in Phosphate, Tris, and HEPES Buffers 8-20-21" , FileName.csv = "C6 D179 CT Tris Buffers with Additives 8-20-21 CLEANED.csv")
CleanActivityData(RowsToRemove = c(1:2, 89:93), ColsToRemove = c(1:2), ColumnNames = paste(rep(paste("Buffer", c(9:16), "Dup", sep=" "), each = 2), c(1:2), sep = ""), TotalSeconds = 595, ReadInterval = 7)
TrisBufferData <- ActivityData

#Load the TRIS BUFFER data and begin cleaning it to remove uneeded rows and columns
InspectHeadTail(WorkingDirectory = "~/Hardy Lab/Caspase 6/NMR Buffer Optimization/Activity in Phosphate, Tris, and HEPES Buffers 8-20-21" , FileName.csv = "C6 D179 CT HEPES Buffers with Additives 8-20-21 CLEANED.csv")
CleanActivityData(RowsToRemove = c(1:2, 89:93), ColsToRemove = c(1:2), ColumnNames = paste(rep(paste("Buffer", c(17:24), "Dup", sep=" "), each = 2), c(1:2), sep = ""), TotalSeconds = 595, ReadInterval = 7)
HEPESBufferData <- ActivityData

#Now combine all the activity data across the files into one dataframe named ActivityData
ActivityData <- cbind.data.frame(ControlData, PhosphateBufferData[2:17], TrisBufferData[2:17], HEPESBufferData[2:17])

# #Melt the Data into long format to plot all wells
require(reshape2)
ActivityDataLong <<- melt(ActivityData, measure.vars = colnames(ActivityData[,-1]))

#Now plot the RFU vs Time curves for the different Buffer concentrations
PlotRawData(GraphTitle = "C6 D179 CT Buffers with Additives 8-20-21", LegendTitle = "Buffer", xLabel = "Time (sec)", yLabel = "Fluorescence (RFUs)")

#Decide how much of the curve you want to fit a line to and plot and export
  #To make this easier, go through plotting just sections at a time while editing the script below
# #Melt the Data into long format to plot all wells
require(reshape2)
ActivityDataLong <<- melt(ActivityData[,1:19], measure.vars = colnames(ActivityData[,-c(1,20:51)]))
#Now plot the RFU vs Time curves for the different Buffer concentrations
PlotRawData(GraphTitle = "C6 D179 CT Buffers with Additives 8-20-21", LegendTitle = "Buffer", xLabel = "Time (sec)", yLabel = "Fluorescence (RFUs)")

require(reshape2)
ActivityDataLong <<- melt(ActivityData[,c(1,20:35)], measure.vars = colnames(ActivityData[,-c(1:19,36:51)]))
#Now plot the RFU vs Time curves for the different Buffer concentrations
PlotRawData(GraphTitle = "C6 D179 CT Buffers with Additives 8-20-21", LegendTitle = "Buffer", xLabel = "Time (sec)", yLabel = "Fluorescence (RFUs)")

require(reshape2)
ActivityDataLong <<- melt(ActivityData[,c(1,36:51)], measure.vars = colnames(ActivityData[,-c(1:35)]))
#Now plot the RFU vs Time curves for the different Buffer concentrations
PlotRawData(GraphTitle = "C6 D179 CT Buffers with Additives 8-20-21", LegendTitle = "Buffer", xLabel = "Time (sec)", yLabel = "Fluorescence (RFUs)")

# #Melt the Data into long format to plot all wells
require(reshape2)
ActivityDataLong <<- melt(ActivityData, measure.vars = colnames(ActivityData[,-1]))

#Now plot the RFU vs Time curves for the different Buffer concentrations
PlotRawData(GraphTitle = "C6 D179 CT Buffers with Additives 8-20-21", LegendTitle = "Buffer", xLabel = "Time (sec)", yLabel = "Fluorescence (RFUs)")

#Manually go through data and create a data fame the size of ActivityData that has JUST the initial rate values followed by NAs
#This can be done using the following template
ActivityDataInitial <- matrix(data = NA, nrow = nrow(ActivityData), ncol = ncol(ActivityData))
ActivityDataInitial <- as.data.frame(ActivityDataInitial)
   ActivityDataInitial[,1] <- ActivityData[,1]
   ActivityDataInitial[1:30, c(2:19,36:51)] <- ActivityData[1:30, c(2:19,36:51)]
   ActivityDataInitial[1:44, 20:35] <- ActivityData[1:44, 20:35]
   colnames(ActivityDataInitial) <- colnames(ActivityData)


PlotRawAndInitial(GraphTitle = "C6 D179 CT Buffers with Additives 8-20-21", LegendTitle = "Buffer",xLabel = "Time (sec)",yLabel = "Fluorescence (RFUs)", ExportFileName.jpg = "C6 D179 CT Buffers with Additives 8-20-21.jpg")

dev.off()

  
  #Create a function that pulls out the slope (coefficient) of the timepoints for a given set of fluorescence values
  #The "as.double" function is just to remove the label "timepoints" from the outputted value
  # NOTE THAT THE TIME POINTS MUST BE IN THE FIRST COLUMN OF ACTIVITYDATARAW
  FindLinearSlopes <- function(FluorVals) {
    
    as.double(lm(formula = FluorVals ~ ActivityDataInitial[,1], 
                 data = ActivityDataInitial)$coefficients[2])
    
  }
  
  #Use an apply function to output all of the slopes for the linear curves
  FluorRates <- apply(X = ActivityDataInitial[,2:51], MARGIN = 2, FUN = FindLinearSlopes)
  
  #Separate FluorRates into two data frames so duplicates can be averaged
  #NOTE this only works if duplicates are side by side columns
  FluorRates1 <- FluorRates[seq(1, length(FluorRates), 2)]
  FluorRates2 <- FluorRates[seq(2, length(FluorRates), 2)]
  
  #Arrange each duplicate, averages, and standard deviation into a data.frame
  FluorRateData <- data.frame(Buffer = c("Control", paste("Buffer", c(1:24), sep = " ")), 
                              "Duplicate1" = FluorRates1, 
                              "Duplicate2" = FluorRates2)
  rownames(FluorRateData) <- NULL
  FluorRateData <<- cbind.data.frame(FluorRateData, 
                                     "Average" = rowMeans(FluorRateData[,2:3]), 
                                     SD = apply(FluorRateData[,2:3], 1, sd))
  
  #Export the table FluorRateData as an excel sheet
  require(openxlsx)
  
  write.xlsx(x = FluorRateData, 
             file = "C6 D179 CT Buffers with Additives 8-20-21 Initial Rates.xlsx")
  
  # #Add some columns to FluorRateData to help with formatting of the BarPlot
  FluorRateDataBarPlot <- cbind.data.frame(FluorRateData[,-1],
                                           Buffer = c("Activity Buffer", rep("100 mM Phosphate pH 7.4", 8), rep("50 mM Tris pH 7.5", 8), rep("50 mM HEPES pH 7.5", 8)),
                                           Additives = c("Control Buffer", rep(c("No Additives","1 mM EDTA","0.1% octyl-glucoside", "500 mM Sodium Sulfate","1 mM EDTA and 500 mM Sodium Sulfate","0.1% octyl-glucoside and 500 mM Sodium Sulfate","1 mM EDTA and 0.1% octyl-glucoside","1 mM EDTA, 0.1% octyl-glucoside, and 500 mM Sodium Sulfate"),3)))

  library(RColorBrewer)
  
  library(ggplot2)
  library(ggpubr)
  library(dplyr)
  
  library(rstatix)
  library(dplyr)
  
  # Convert categorical variables to factors
  FluorRateDataBarPlot <- FluorRateDataBarPlot %>%
    mutate(Buffer = as.factor(Buffer),
           Additives = as.factor(Additives))
  
  FluorRateDataBarPlot_filtered <- FluorRateDataBarPlot %>%
    group_by(Buffer) %>%
    filter(n_distinct(Additives) > 1) %>%
    ungroup()
  
  library(tidyr)
  
  FluorRateDataBarPlot_filtered_long <- FluorRateDataBarPlot_filtered %>%
    pivot_longer(cols = c(Duplicate1, Duplicate2), 
                 names_to = "Duplicate", 
                 values_to = "FluorRate") %>%
    select(-Average, -SD)
  
  #Let's make sure the additives are listed the way we would like on the plot
  FluorRateDataBarPlot_filtered_long$Additives <- factor(FluorRateDataBarPlot_filtered_long$Additives,
                                                         levels = c("No Additives",
                                                                    "1 mM EDTA",
                                                                    "0.1% octyl-glucoside", 
                                                                    "500 mM Sodium Sulfate",
                                                                    "1 mM EDTA and 500 mM Sodium Sulfate",
                                                                    "0.1% octyl-glucoside and 500 mM Sodium Sulfate",
                                                                    "1 mM EDTA and 0.1% octyl-glucoside",
                                                                    "1 mM EDTA, 0.1% octyl-glucoside, and 500 mM Sodium Sulfate")
                                                         
  )
  
  # Perform pairwise comparisons averaging each Buffer group
  stat_results1 <- FluorRateDataBarPlot_filtered_long %>%
    mutate(Buffer = as.character(Buffer)) %>%
    t_test(FluorRate ~ Buffer, p.adjust.method = "BH") %>%
    add_xy_position(x = "Buffer")
  
  # Perform pairwise comparisons within each Additive group
  stat_results2 <- FluorRateDataBarPlot_filtered_long %>%
    mutate(Buffer = as.character(Buffer)) %>%
    group_by(Buffer) %>%
    t_test(FluorRate ~ Additives, p.adjust.method = "BH") %>%
    add_xy_position(x = "Buffer")
  
  # Perform pairwise comparisons Averaging each Additive group
  stat_results3 <- FluorRateDataBarPlot_filtered_long %>%
    mutate(Additives = as.character(Additives)) %>%
    t_test(FluorRate ~ Additives, p.adjust.method = "BH") %>%
    add_xy_position(x = "Additives")
  
  # Perform pairwise comparisons within each Buffer group
  stat_results4 <- FluorRateDataBarPlot_filtered_long %>%
    mutate(NaCl_Conc = as.character(Additives)) %>%
    group_by(Additives) %>%
    t_test(FluorRate ~ Buffer, p.adjust.method = "BH") %>%
    add_xy_position(x = "Additives")
  

  
  Additive_labels = c(expression("None"), 
             expression("EDTA"), 
             expression("BOG"), 
             expression("Na"["2"]*"SO"["4"]), 
             expression("EDTA + Na"["2"]*"SO"["4"]),
             expression("BOG + Na"["2"]*"SO"["4"]),
             expression("EDTA + BOG"),
             expression("EDTA + BOG + Na"["2"]*"SO"["4"]))
  
  Additive_labels_returns = c(paste("None"), 
                      paste("EDTA"), 
                      paste("BOG"), 
                      expression("Na"[2]*"SO"[4]),
                      bquote(atop(EDTA, +Na[2]*SO[4])),
                      bquote(atop(BOG, +Na[2]*SO[4])),
                      bquote(atop(EDTA, +BOG[])),
                      bquote(atop(EDTA + BOG, +Na[2]*SO[4])))
  
######NOW GOING TO START EXPORTING THE PLOTS INTO THE THE ONEDRIVE WORKING DIRECTORY################
  setwd("C:/Users/nkuzi/OneDrive - University of Massachusetts/Nathanael Kuzio Papers/Preparation of Caspase-6 Samples for NMR/Figure 5")
  
  jpeg(filename = "Buffer vs Initial Rate_Stats1.jpg", width = 5600, height = 1920, quality = 900)
  
  # Now, modify ggplot to include statistical comparisons
  print(ggplot(FluorRateDataBarPlot_filtered_long, aes(x = Buffer, y = FluorRate, fill = Additives)) +
    geom_bar(stat = "summary", fun.data = mean_sd, position = "dodge") +
    geom_errorbar(stat = "summary", fun.data = mean_sd, position = position_dodge(0.9), width = 0.7, size = 3) +
    labs(title = "Caspase-6 VEIDase Activity in Various Buffers",
         x = "Buffer",
         y = "Initial Rate (RFUs/sec)",
         fill = "Additives") +
    scale_fill_brewer(palette = "Reds", labels = Additive_labels) +  
      scale_x_discrete(labels = c("Phosphate pH 7.4","HEPES pH 7.5","Tris pH 7.5"))+
      theme_classic()+
      theme(plot.title = element_blank(), axis.title.x = element_text(vjust = 1, hjust = 0.5, size = 120, margin = margin(t = 60, r = 0, b = 0, l = 0)), 
            axis.title.y = element_text(vjust = 1, size = 120, margin = margin(t = 0, r = 20, b = 0, l = 0)), legend.title = element_text(vjust = 2, size = 120), 
            axis.text.x = element_text(size = 110, vjust = 0, colour = 'black'), axis.text.y = element_text(size = 110, margin = margin(t = 0, r = 20, b = 0, l = 0), colour = 'black'), 
            legend.text = element_text(size = 110), 
            legend.key.size = unit(4, 'cm'), legend.spacing.y = unit(2, "cm"), axis.line = element_line(colour = 'black', size = 2), 
            axis.ticks = element_line(colour = 'black', size = 2), axis.ticks.length=unit(1, "cm"))+
    stat_pvalue_manual(stat_results1, label = "p.adj.signif", bracket.size = 3, size = 60,
                       tip.length = 0.01, bracket.nudge.y = 0.05, inherit.aes = F,
                       hide.ns = T, step.increase = 0.1))+
    ylim(c(0,9))
  
  dev.off()
  
  # jpeg(filename = "Buffer vs Initial Rate_Stats2.jpg", width = 5600, height = 1920, quality = 900)
  # 
  # # Now, modify ggplot to include statistical comparisons
  # print(ggplot(FluorRateDataBarPlot_filtered_long, aes(x = Buffer, y = FluorRate, fill = Additives)) +
  #         geom_bar(stat = "summary", fun.data = mean_sd, position = "dodge") +
  #         geom_errorbar(stat = "summary", fun.data = mean_sd, position = position_dodge(0.9), width = 0.7, size = 3) +
  #         labs(title = "Caspase-6 VEIDase Activity in Various Buffers",
  #              x = "Buffer",
  #              y = "Initial Rate (RFUs/sec)",
  #              fill = "Additives") +
  #         scale_fill_brewer(palette = "Reds", labels = Additive_labels) +  
  #         scale_x_discrete(labels = c("Phosphate pH 7.4","HEPES pH 7.5","Tris pH 7.5"))+
  #         theme_classic()+
  #         theme(plot.title = element_text(hjust = 0.5, size = 120, margin = margin(t = 0, r = 0, b = 20, l = 0)), axis.title.x = element_text(vjust = 1, hjust = 0.5, size = 120, margin = margin(t = 60, r = 0, b = 0, l = 0)), 
  #               axis.title.y = element_text(vjust = 1, size = 120, margin = margin(t = 0, r = 20, b = 0, l = 0)), legend.title = element_text(vjust = 2, size = 120), 
  #               axis.text.x = element_text(size = 110, vjust = 0, colour = 'black'), axis.text.y = element_text(size = 110, margin = margin(t = 0, r = 20, b = 0, l = 0), colour = 'black'), 
  #               legend.text = element_text(size = 110), 
  #               legend.key.size = unit(4, 'cm'), legend.spacing.y = unit(2, "cm"), axis.line = element_line(colour = 'black', size = 2), 
  #               axis.ticks = element_line(colour = 'black', size = 2), axis.ticks.length=unit(1, "cm"))+
  #         stat_pvalue_manual(stat_results2, label = "p.adj.signif", bracket.size = 3, size = 60,
  #                            tip.length = 0.01, bracket.nudge.y = 0.05, inherit.aes = F,
  #                            hide.ns = T, step.increase = 0.1, step.group.by = "Buffer"))
  # 
  # dev.off()
  
  jpeg(filename = "Additives vs Initial Rate_Stats3.jpg", width = 5600, height = 1920, quality = 900)
  
  # Now, modify ggplot to include statistical comparisons
  print(ggplot(FluorRateDataBarPlot_filtered_long, aes(x = Additives, y = FluorRate, fill = Buffer)) +
          geom_bar(stat = "summary", fun.data = mean_sd, position = "dodge") +
          geom_errorbar(stat = "summary", fun.data = mean_sd, position = position_dodge(0.9), width = 0.7, size = 3) +
          labs(x = "Additives",
               y = "Initial Rate (RFUs/sec)",
               fill = "Buffer") +
          scale_fill_brewer(palette = "Reds", labels = c("Phosphate pH 7.4","HEPES pH 7.5","Tris pH 7.5")) +  
          scale_x_discrete(labels = Additive_labels_returns)+
          theme_classic()+
          theme(plot.title = element_blank(), axis.title.x = element_text(vjust = 1, hjust = 0.5, size = 120, margin = margin(t = 40, r = 0, b = 0, l = 0)), 
                axis.title.y = element_text(vjust = 1, size = 120, margin = margin(t = 0, r = 20, b = 0, l = 0)), legend.title = element_text(vjust = 2, size = 120), 
                axis.text.x = element_text(size = 110, vjust = 0.5, colour = 'black'), axis.text.y = element_text(size = 110, margin = margin(t = 0, r = 20, b = 0, l = 0), colour = 'black'), 
                legend.text = element_text(size = 110), 
                legend.key.size = unit(4, 'cm'), legend.spacing.y = unit(2, "cm"), axis.line = element_line(colour = 'black', size = 2), 
                axis.ticks = element_line(colour = 'black', size = 2), axis.ticks.length=unit(1, "cm"))+
            stat_pvalue_manual(stat_results3, y.position = 7.5, label = "p.adj.signif", bracket.size = 3, size = 60,
                             tip.length = 0.01, bracket.nudge.y = 0.05, inherit.aes = F,
                             hide.ns = T, step.increase = 0.2, step.group.by = "Additives"))+
    ylim(c(0,9))
  
  dev.off()

  # jpeg(filename = "Additives vs Initial Rate_Stats4.jpg", width = 5600, height = 1920, quality = 900)
  # 
  # # Now, modify ggplot to include statistical comparisons
  # print(ggplot(FluorRateDataBarPlot_filtered_long, aes(x = Additives, y = FluorRate, fill = Buffer)) +
  #         geom_bar(stat = "summary", fun.data = mean_sd, position = "dodge") +
  #         geom_errorbar(stat = "summary", fun.data = mean_sd, position = position_dodge(0.9), width = 0.7, size = 3) +
  #         labs(title = "Caspase-6 VEIDase Activity with Various Additives",
  #              x = "Additives",
  #              y = "Initial Rate (RFUs/sec)",
  #              fill = "Buffer") +
  #         scale_fill_brewer(palette = "Reds", labels = c("Phosphate pH 7.4","HEPES pH 7.5","Tris pH 7.5")) +  
  #         scale_x_discrete(labels = Additive_labels_returns)+
  #         theme_classic()+
  #         theme(plot.title = element_text(hjust = 0.5, size = 120, margin = margin(t = 0, r = 0, b = 20, l = 0)), axis.title.x = element_text(vjust = 1, hjust = 0.5, size = 120, margin = margin(t = 40, r = 0, b = 0, l = 0)), 
  #               axis.title.y = element_text(vjust = 1, size = 120, margin = margin(t = 0, r = 20, b = 0, l = 0)), legend.title = element_text(vjust = 2, size = 120), 
  #               axis.text.x = element_text(size = 110, vjust = 0.5, colour = 'black'), axis.text.y = element_text(size = 110, margin = margin(t = 0, r = 20, b = 0, l = 0), colour = 'black'), 
  #               legend.text = element_text(size = 110), 
  #               legend.key.size = unit(4, 'cm'), legend.spacing.y = unit(2, "cm"), axis.line = element_line(colour = 'black', size = 2), 
  #               axis.ticks = element_line(colour = 'black', size = 2), axis.ticks.length=unit(1, "cm"))+
  #         stat_pvalue_manual(stat_results4, y.position = 7.5, label = "p.adj.signif", bracket.size = 3, size = 60,
  #                            tip.length = 0.01, bracket.nudge.y = 0.05, inherit.aes = F,
  #                            hide.ns = T, step.increase = 0.2, step.group.by = "Additives"))+
  #   ylim(c(0,11))
  # 
  # dev.off()
  # 
