# Supplementary material for: An NMR sample preparation case study: Considerations for the self-destructive protease caspase-6
Source: PLoS One. 2025 Nov 21;20(11):e0337291. doi: 10.1371/journal.pone.0337291 (PMC12637907; doi:10.1371/journal.pone.0337291)
Supplement: S1 Data — Data are categorized by its respective main text figure. Files are titled with a description of contents. Exported text instructions and images for optimized purification protocols are in the Purification Methods folder. (ZIP) [file pone.0337291.s007.zip › S1_Data/Fig 5/C6 D179 CT HEPES Buffers with Additives 8-20-21 CLEANED.csv]

##BLOCKS= 1
Plate:	Plate1	1.3	TimeFormat	Kinetic	Fluorescence	FALSE	Raw	FALSE	86	600	7				1	495	6	1	384	365	Automatic	495			6	Low			1	16
Time	Temperature(¡C)	A1	A2	A3	A4	A5	A6	A7	A8	A9	A10	A11	A12	A13	A14	A15	A16	A17	A18	A19	A20	A21	A22	A23	A24	B1	B2	B3	B4	B5	B6	B7	B8	B9	B10	B11	B12	B13	B14	B15	B16	B17	B18	B19	B20	B21	B22	B23	B24
0:00:00	37						0																								0
0:00:07	37						30.143																								30.517
0:00:14	37						73.705																								67.52
0:00:21	37						111.79																								111.641
0:00:28	37						157.029																								148.988
0:00:35	37						199.673																								192.811
0:00:42	37						240.62																								230.539
0:00:49	37						285.224																								272.163
0:00:56	37						329.531																								309.898
0:01:03	37						364.149																								355.865
0:01:10	37						410.504																								396.242
0:01:17	37						449.998																								429.751
0:01:24	37						499.833																								473.55
0:01:31	37						537.864																								520.147
0:01:38	37						581.146																								556.282
0:01:45	37						619.006																								584.257
0:01:52	37						656.83																								628.277
0:01:59	37						710.321																								659.718
0:02:06	37						749.104																								699.508
0:02:13	37						786.336																								738.784
0:02:20	37						835.972																								781.863
0:02:27	37						873.713																								823.796
0:02:34	37						912.847																								855.935
0:02:41	37						952.338																								910.028
0:02:48	37						993.95																								938.105
0:02:55	37						1035.158																								979.532
0:03:02	37						1069.813																								1015.157
0:03:09	37						1106.844																								1058.732
0:03:16	37						1148.206																								1088.861
0:03:23	37						1191.949																								1131.273
0:03:30	37						1233.546																								1162.933
0:03:37	37						1263.304																								1199.596
0:03:44	37.1						1295.437																								1235.452
0:03:51	37						1345.444																								1267.247
0:03:58	37						1387.638																								1311.441
0:04:05	37						1412.954																								1348.258
0:04:12	37						1460.91																								1376.724
0:04:19	37						1489.841																								1412.59
0:04:26	37						1530.502																								1463.54
0:04:33	37						1559.121																								1495.819
0:04:40	37						1593.172																								1525.903
0:04:47	37						1622.465																								1572.459
0:04:54	37						1664.474																								1598.022
0:05:01	37						1686.736																								1629.356
0:05:08	37						1725.625																								1672.938
0:05:15	37						1755.392																								1707.024
0:05:22	37						1789.851																								1738.759
0:05:29	37						1838.018																								1757.798
0:05:36	37						1846.434																								1786.363
0:05:43	37						1886.493																								1808.842
0:05:50	37						1924.808																								1853.834
0:05:57	37						1956.894																								1863.57
0:06:04	37						1986.43																								1908.211
0:06:11	37						2008.712																								1946.851
0:06:18	37						2036.532																								1960.458
0:06:25	37						2071.608																								1995.022
0:06:32	37						2092.042																								2026.134
0:06:39	37						2110.638																								2062.833
0:06:46	37						2147.824																								2103.685
0:06:53	37						2164.34																								2130.832
0:07:00	37						2200.56																								2162.374
0:07:07	37						2211.6																								2202.978
0:07:14	37						2229.199																								2227.243
0:07:21	37						2261.973																								2228.401
0:07:28	37						2292.252																								2250.519
0:07:35	37						2300.773																								2266.702
0:07:42	37						2320.85																								2308.45
0:07:49	37						2349.17																								2331.19
0:07:56	37						2355.798																								2354.429
0:08:03	37						2382.519																								2368.792
0:08:10	37						2403.302																								2396.05
0:08:17	37						2419.231																								2434.16
0:08:24	37						2452.891																								2453.158
0:08:31	37						2466.727																								2467.854
0:08:38	37						2476.038																								2495.397
0:08:45	37						2497.047																								2509.73
0:08:52	37						2515.917																								2546.251
0:08:59	37						2525.87																								2567.324
0:09:06	37						2537.007																								2574.064
0:09:13	37						2553.947																								2603.665
0:09:20	37						2553.446																								2631.743
0:09:27	37						2573.7																								2634.922
0:09:34	37						2600.627																								2637.621
0:09:41	37						2606.296																								2657.839
0:09:48	37						2634.123																								2676.706
0:09:55	37						2634.003																								2684.986
		A1	A2	A3	A4	A5	A6	A7	A8	A9	A10	A11	A12	A13	A14	A15	A16	A17	A18	A19	A20	A21	A22	A23	A24	B1	B2	B3	B4	B5	B6	B7	B8	B9	B10	B11	B12	B13	B14	B15	B16	B17	B18	B19	B20	B21	B22	B23	B24
							5.343623585																								5.195144368
~End
Original Filename: C6 D179 CT HEPES Buffers with Additives 8-20-21 RAW DATA; Date Last Saved: 8/20/2021 4:52:35 PM
[truncated: 336 more columns]
