# Supplementary material for: An NMR sample preparation case study: Considerations for the self-destructive protease caspase-6
Source: PLoS One. 2025 Nov 21;20(11):e0337291. doi: 10.1371/journal.pone.0337291 (PMC12637907; doi:10.1371/journal.pone.0337291)
Supplement: S1 Data — Data are categorized by its respective main text figure. Files are titled with a description of contents. Exported text instructions and images for optimized purification protocols are in the Purification Methods folder. (ZIP) [file pone.0337291.s007.zip › S1_Data/Fig 5/C6 D179 CT NaCl in Different Buffers 7-21-21 Data Processing Script Revisited 4-8-25.R]

  setwd("C:/Users/nkuzi/OneDrive - University of Massachusetts/Nathanael Kuzio Papers/Preparation of Caspase-6 Samples for NMR/Figure 5")
  
  FluorRateData <- read.csv("C6 D179 CT Activity Check in Various Buffers 7-21-21.csv")
 
  # #Add some columns and reformat FluorRateData to help with plotting of the BarPlot
  library(RColorBrewer)
  
  library(ggplot2)
  library(ggpubr)
  library(dplyr)
  
  library(rstatix)
  library(dplyr)
  library(tibble)
  library(purrr)
  
  Buffer_Conditions <- map_dfr(strsplit(FluorRateData$Buffer.Condition, split = " ")[-10], ~tibble(
    Buffer = .x[1],
    NaCl_Conc = paste(.x[2:4], collapse = " ")
  ))
  
  FluorRateDataClean <- FluorRateData %>%
    filter(! Buffer.Condition == "Activity Buffer Ctrl") %>%
    select(-Buffer.Condition) %>%
    cbind(Buffer_Conditions) %>%
    mutate(Buffer = case_when(
      Buffer == "Tris" ~ "Tris pH 7.5",
      Buffer == "Phosphate" ~ "Phosphate pH 7.4",
      Buffer == "NaOAc" ~ "NaOAc pH 4.6"
    ))
  
  library(tidyr)
  
  FluorRateData_long <- FluorRateDataClean %>%
    pivot_longer(cols = c(Duplicate1, Duplicate2), 
                 names_to = "Duplicate", 
                 values_to = "FluorRate") %>%
    select(-Average, -Std.Dev)
  
  #Let's make sure the additives are listed the way we would like on the plot
  FluorRateData_long$Buffer <- factor(FluorRateData_long$Buffer,
                                      levels = c("NaOAc pH 4.6", "Phosphate pH 7.4", "Tris pH 7.5"))
  
  FluorRateData_long$NaCl_Conc <- factor(FluorRateData_long$NaCl_Conc,
                                      levels = c("60 mM NaCl",
                                                 "120 mM NaCl",
                                                 "400 mM NaCl"))
  
  # Perform pairwise comparisons averaging each Buffer group
  stat_results1 <- FluorRateData_long %>%
    mutate(Buffer = as.character(Buffer)) %>%
    t_test(FluorRate ~ Buffer, p.adjust.method = "BH") %>%
    add_xy_position(x = "Buffer")
  
  # Perform pairwise comparisons within each Salt Conc group
  stat_results2 <- FluorRateData_long %>%
    mutate(Buffer = as.character(Buffer)) %>%
    group_by(Buffer) %>%
    t_test(FluorRate ~ NaCl_Conc, p.adjust.method = "BH") %>%
    add_xy_position(x = "Buffer")
  
  # Perform pairwise comparisons Averaging each Salt Conc group
  stat_results3 <- FluorRateData_long %>%
    mutate(NaCl_Conc = as.character(NaCl_Conc)) %>%
    t_test(FluorRate ~ NaCl_Conc, p.adjust.method = "BH") %>%
    add_xy_position(x = "NaCl_Conc")
  
  # Perform pairwise comparisons within each Buffer group
  stat_results4 <- FluorRateData_long %>%
    mutate(NaCl_Conc = as.character(NaCl_Conc)) %>%
    group_by(NaCl_Conc) %>%
    t_test(FluorRate ~ Buffer, p.adjust.method = "BH") %>%
    add_xy_position(x = "NaCl_Conc")

 ######NOW GOING TO START EXPORTING THE PLOTS INTO THE THE ONEDRIVE WORKING DIRECTORY################
    
  jpeg(filename = "Buffer vs Initial Rate Fill by NaCl_Stats1.jpg", width = 3400, height = 1920, quality = 900)
  
  # Now, modify ggplot to include statistical comparisons
  print(ggplot(FluorRateData_long, aes(x = Buffer, y = FluorRate, fill = NaCl_Conc)) +
    geom_bar(stat = "summary", fun.data = mean_sd, position = "dodge") +
    geom_errorbar(stat = "summary", fun.data = mean_sd, position = position_dodge(0.9), width = 0.7, size = 3) +
    labs(x = "Buffer",
         y = "Initial Rate (RFUs/sec)",
         fill = "[NaCl] (mM)") +
    scale_fill_brewer(palette = "Reds", labels = c("60","120","400")) +
      scale_x_discrete(labels = c("NaOAc\npH 4.6", "Phosphate\npH 7.4", "Tris\npH 7.5"))+
      theme_classic()+
      theme(plot.title = element_blank(), axis.title.x = element_text(vjust = 1, hjust = 0.5, size = 120, margin = margin(t = 60, r = 0, b = 0, l = 0)), 
            axis.title.y = element_text(vjust = 1, size = 120, margin = margin(t = 0, r = 20, b = 0, l = 0)), legend.title = element_text(vjust = 2, size = 120), 
            axis.text.x = element_text(size = 110, vjust = 0, colour = 'black'), axis.text.y = element_text(size = 110, margin = margin(t = 0, r = 20, b = 0, l = 0), colour = 'black'), 
            legend.text = element_text(size = 110), 
            legend.key.size = unit(4, 'cm'), legend.spacing.y = unit(2, "cm"), axis.line = element_line(colour = 'black', size = 2), 
            axis.ticks = element_line(colour = 'black', size = 2), axis.ticks.length=unit(1, "cm"))+
    stat_pvalue_manual(stat_results1, y.position = 120, label = "p.adj.signif", bracket.size = 3, size = 40,
                       tip.length = 0, bracket.nudge.y = 0.05, inherit.aes = F,
                       hide.ns = T, step.increase = 0.08)+
    stat_pvalue_manual(stat_results2, y.position = 90, label = "p.adj.signif", bracket.size = 3, size = 40,
                       tip.length = 0.01, bracket.nudge.y = 0.05, inherit.aes = F,
                       hide.ns = T, step.increase = 0.08, step.group.by = "Buffer")+
    ylim(c(0,140)))
  
  dev.off()

  
  # jpeg(filename = "Buffer vs Initial Rate Fill by NaCl_Stats2.jpg", width = 3400, height = 1920, quality = 900)
  # 
  # # Now, modify ggplot to include statistical comparisons
  # print(ggplot(FluorRateData_long, aes(x = Buffer, y = FluorRate, fill = NaCl_Conc)) +
  #         geom_bar(stat = "summary", fun.data = mean_sd, position = "dodge") +
  #         geom_errorbar(stat = "summary", fun.data = mean_sd, position = position_dodge(0.9), width = 0.7, size = 3) +
  #         labs(title = "Buffer vs Caspase-6 VEIDase Activity",
  #              x = "Buffer",
  #              y = "Initial Rate (RFUs/sec)",
  #              fill = "[NaCl] (mM)") +
  #         scale_fill_brewer(palette = "Reds", labels = c("60","120","400")) +
  #         theme_classic()+
  #         theme(plot.title = element_text(hjust = 0.5, size = 120, margin = margin(t = 0, r = 0, b = 20, l = 0)), axis.title.x = element_text(vjust = 1, hjust = 0.5, size = 120, margin = margin(t = 60, r = 0, b = 0, l = 0)), 
  #               axis.title.y = element_text(vjust = 1, size = 120, margin = margin(t = 0, r = 20, b = 0, l = 0)), legend.title = element_text(vjust = 2, size = 120), 
  #               axis.text.x = element_text(size = 110, vjust = 0, colour = 'black'), axis.text.y = element_text(size = 110, margin = margin(t = 0, r = 20, b = 0, l = 0), colour = 'black'), 
  #               legend.text = element_text(size = 110), 
  #               legend.key.size = unit(4, 'cm'), legend.spacing.y = unit(2, "cm"), axis.line = element_line(colour = 'black', size = 2), 
  #               axis.ticks = element_line(colour = 'black', size = 2), axis.ticks.length=unit(1, "cm"))+
  #         stat_pvalue_manual(stat_results2, y.position = 100, label = "p.adj.signif", bracket.size = 3, size = 40,
  #                            tip.length = 0.01, bracket.nudge.y = 0.05, inherit.aes = F,
  #                            hide.ns = F, step.increase = 0.1, step.group.by = "Buffer")+
  #   ylim(c(0,130)))
  # 
  # dev.off()

  # jpeg(filename = "NaCl vs Initial Rate Fill by Buffer_Stats3.jpg", width = 3400, height = 1920, quality = 900)
  # 
  # # Now, modify ggplot to include statistical comparisons
  # print(ggplot(FluorRateData_long, aes(x = NaCl_Conc, y = FluorRate, fill = Buffer)) +
  #         geom_bar(stat = "summary", fun.data = mean_sd, position = "dodge") +
  #         geom_errorbar(stat = "summary", fun.data = mean_sd, position = position_dodge(0.9), width = 0.7, size = 3) +
  #         labs(title = "NaCl Concentration vs Caspase-6 VEIDase Activity",
  #              x = "[NaCl] (mM)",
  #              y = "Initial Rate (RFUs/sec)",
  #              fill = "Buffer") +
  #         scale_fill_brewer(palette = "Reds") +
  #         scale_x_discrete(labels = c("60","120","400"))+
  #         theme_classic()+
  #         theme(plot.title = element_text(hjust = 0.5, size = 120, margin = margin(t = 0, r = 0, b = 20, l = 0)), axis.title.x = element_text(vjust = 1, hjust = 0.5, size = 120, margin = margin(t = 60, r = 0, b = 0, l = 0)), 
  #               axis.title.y = element_text(vjust = 1, size = 120, margin = margin(t = 0, r = 20, b = 0, l = 0)), legend.title = element_text(vjust = 2, size = 120), 
  #               axis.text.x = element_text(size = 110, vjust = 0, colour = 'black'), axis.text.y = element_text(size = 110, margin = margin(t = 0, r = 20, b = 0, l = 0), colour = 'black'), 
  #               legend.text = element_text(size = 110), 
  #               legend.key.size = unit(4, 'cm'), legend.spacing.y = unit(2, "cm"), axis.line = element_line(colour = 'black', size = 2), 
  #               axis.ticks = element_line(colour = 'black', size = 2), axis.ticks.length=unit(1, "cm"))+
  #         stat_pvalue_manual(stat_results3, y.position = 100, label = "p.adj.signif", bracket.size = 3, size = 40,
  #                            tip.length = 0.01, bracket.nudge.y = 0.05, inherit.aes = F,
  #                            hide.ns = F, step.increase = 0.1)+
  #   ylim(c(0,130)))
  # 
  # dev.off()

  jpeg(filename = "NaCl vs Initial Rate Fill by Buffer_Stats4.jpg", width = 3400, height = 1920, quality = 900)
  
  # Now, modify ggplot to include statistical comparisons
  print(ggplot(FluorRateData_long, aes(x = NaCl_Conc, y = FluorRate, fill = Buffer)) +
          geom_bar(stat = "summary", fun.data = mean_sd, position = "dodge") +
          geom_errorbar(stat = "summary", fun.data = mean_sd, position = position_dodge(0.9), width = 0.7, size = 3) +
          labs(x = "[NaCl] (mM)",
               y = "Initial Rate (RFUs/sec)",
               fill = "Buffer") +
          scale_fill_brewer(palette = "Reds") +
          scale_x_discrete(labels = c("60","120","400"))+
          theme_classic()+
          theme(plot.title = element_blank(), axis.title.x = element_text(vjust = 1, hjust = 0.5, size = 120, margin = margin(t = 60, r = 0, b = 0, l = 0)), 
                axis.title.y = element_text(vjust = 1, size = 120, margin = margin(t = 0, r = 20, b = 0, l = 0)), legend.title = element_text(vjust = 2, size = 120), 
                axis.text.x = element_text(size = 110, vjust = 0, colour = 'black'), axis.text.y = element_text(size = 110, margin = margin(t = 0, r = 20, b = 0, l = 0), colour = 'black'), 
                legend.text = element_text(size = 110), 
                legend.key.size = unit(4, 'cm'), legend.spacing.y = unit(2, "cm"), axis.line = element_line(colour = 'black', size = 2), 
                axis.ticks = element_line(colour = 'black', size = 2), axis.ticks.length=unit(1, "cm"))+
          stat_pvalue_manual(stat_results4, y.position = 100, label = "p.adj.signif", bracket.size = 3, size = 40,
                             tip.length = 0.01, bracket.nudge.y = 0.05, inherit.aes = F,
                             hide.ns = T, step.increase = 0.1, step.group.by = "NaCl_Conc")+
    ylim(c(0,130)))
  
  dev.off()
  
  
