# Supplementary material for: An NMR sample preparation case study: Considerations for the self-destructive protease caspase-6
Source: PLoS One. 2025 Nov 21;20(11):e0337291. doi: 10.1371/journal.pone.0337291 (PMC12637907; doi:10.1371/journal.pone.0337291)
Supplement: S1 Data — Data are categorized by its respective main text figure. Files are titled with a description of contents. Exported text instructions and images for optimized purification protocols are in the Purification Methods folder. (ZIP) [file pone.0337291.s007.zip › S1_Data/Fig 5/C6 D179 CT Phosphate Buffers with Additives 8-20-21 CLEANED.csv]

##BLOCKS= 1
Plate:	Plate1	1.3	TimeFormat	Kinetic	Fluorescence	FALSE	Raw	FALSE	86	600	7				1	495	4	1	384	365	Automatic	495			6	Low			1	16
Time	Temperature(¡C)	A1	A2	A3	A4	A5	A6	A7	A8	A9	A10	A11	A12	A13	A14	A15	A16	A17	A18	A19	A20	A21	A22	A23	A24	B1	B2	B3	B4	B5	B6	B7	B8	B9	B10	B11	B12	B13	B14	B15	B16	B17	B18	B19	B20	B21	B22	B23	B24
0:00:00	36.9				0																								0
0:00:07	37				22.958																								18.929
0:00:14	37				43.884																								38.53
0:00:21	37				66.686																								64.875
0:00:28	37				93.186																								84.733
0:00:35	37				114.865																								108.9
0:00:42	37				137.871																								132.335
0:00:49	37				161.069																								155.03
0:00:56	37				183.976																								174.489
0:01:03	37				209.163																								200.742
0:01:10	37				230.877																								224.451
0:01:17	37				254.13																								245.626
0:01:24	37				279.248																								264.831
0:01:31	37				304.095																								284.845
0:01:38	37				328.299																								317.364
0:01:45	37				349.534																								340.123
0:01:52	37				377.315																								359.565
0:01:59	37				397.875																								385.193
0:02:06	37				428.816																								405.288
0:02:13	37				454.066																								427.564
0:02:20	37				468.966																								451.7
0:02:27	37				492.998																								471.879
0:02:34	37				525.75																								498.846
0:02:41	37				545.723																								523.266
0:02:48	37				571.042																								545.388
0:02:55	37				593.392																								566.393
0:03:02	37				620.018																								586.23
0:03:09	37				646.407																								609.644
0:03:16	37				669.947																								636.74
0:03:23	37				687.733																								646.414
0:03:30	37				717.439																								674.335
0:03:37	37				741.051																								702.212
0:03:44	37				761.173																								725.168
0:03:51	37				794.337																								738.885
0:03:58	37				808.333																								770.204
0:04:05	37				831.997																								797.38
0:04:12	37				855.262																								811.787
0:04:19	37				886.046																								831.79
0:04:26	37				907.246																								859.167
0:04:33	37				929.774																								877.546
0:04:40	37				952.014																								898.702
0:04:47	37				968.782																								925.318
0:04:54	37				1005.144																								944.005
0:05:01	37				1012.192																								967.016
0:05:08	37				1043.837																								988.927
0:05:15	37				1070.639																								1014.893
0:05:22	37				1086.126																								1042.623
0:05:29	37				1119.288																								1058.618
0:05:36	37				1138.548																								1083.022
0:05:43	37				1158.791																								1112.125
0:05:50	37				1172.432																								1128.073
0:05:57	37				1193.402																								1142.808
0:06:04	37				1221.119																								1173.463
0:06:11	37				1241.219																								1189.43
0:06:18	37				1268.634																								1213.063
0:06:25	37				1278.083																								1234.389
0:06:32	37				1305.347																								1247.69
0:06:39	37				1331.159																								1279.144
0:06:46	37				1345.259																								1280.067
0:06:53	37				1371.74																								1311.596
0:07:00	37				1385.182																								1328.549
0:07:07	37				1422.669																								1348.876
0:07:14	37				1433.25																								1372.444
0:07:21	37				1458.103																								1391.171
0:07:28	37				1481.12																								1419.885
0:07:35	37				1488.532																								1435.09
0:07:42	37				1523.984																								1461.067
0:07:49	37				1546.093																								1477.15
0:07:56	37				1563.066																								1504.797
0:08:03	37				1575.849																								1523.646
0:08:10	37				1600.701																								1546.019
0:08:17	37				1613.073																								1560.896
0:08:24	37				1639.038																								1581.542
0:08:31	37				1658.613																								1609.46
0:08:38	37				1679.797																								1608.523
0:08:45	37				1690.526																								1635.745
0:08:52	37				1716.395																								1657.221
0:08:59	37				1745.683																								1671.233
0:09:06	37				1751.282																								1688.62
0:09:13	37				1774.322																								1705.121
0:09:20	37				1779.331																								1718.429
0:09:27	37				1805.41																								1729.54
0:09:34	37				1825.458																								1764.052
0:09:41	37				1833.264																								1778.322
0:09:48	37				1864.535																								1798.611
0:09:55	37				1891.441																								1821.669
		A1	A2	A3	A4	A5	A6	A7	A8	A9	A10	A11	A12	A13	A14	A15	A16	A17	A18	A19	A20	A21	A22	A23	A24	B1	B2	B3	B4	B5	B6	B7	B8	B9	B10	B11	B12	B13	B14	B15	B16	B17	B18	B19	B20	B21	B22	B23	B24
		NoFit	NoFit	NoFit	3.354409745	NoFit	NoFit	NoFit	NoFit	NoFit	NoFit	NoFit	NoFit	NoFit	NoFit	NoFit	NoFit	NoFit	NoFit	NoFit	NoFit	NoFit	NoFit	NoFit	NoFit	NoFit	NoFit	NoFit	3.206817444	NoFit	NoFit	NoFit	NoFit	NoFit	NoFit	NoFit	NoFit	NoFit	NoFit	NoFit	NoFit	NoFit	NoFit	NoFit	NoFit	NoFit	NoFit	NoFit	NoFit
~End
Original Filename: C6 D179 CT Phosphate Buffers with Additives 8-20-21 RAW DATA; Date Last Saved: 8/20/2021 4:47:19 PM
[truncated: 336 more columns]
