# Supplementary material for: An NMR sample preparation case study: Considerations for the self-destructive protease caspase-6
Source: PLoS One. 2025 Nov 21;20(11):e0337291. doi: 10.1371/journal.pone.0337291 (PMC12637907; doi:10.1371/journal.pone.0337291)
Supplement: S1 Data — Data are categorized by its respective main text figure. Files are titled with a description of contents. Exported text instructions and images for optimized purification protocols are in the Purification Methods folder. (ZIP) [file pone.0337291.s007.zip › S1_Data/Fig 5/C6 D179 CT Tris Buffers with Additives 8-20-21 CLEANED.csv]

##BLOCKS= 1
Plate:	Plate1	1.3	TimeFormat	Kinetic	Fluorescence	FALSE	Raw	FALSE	86	600	7				1	495	5	1	384	365	Automatic	495			6	Low			1	16
Time	Temperature(¡C)	A1	A2	A3	A4	A5	A6	A7	A8	A9	A10	A11	A12	A13	A14	A15	A16	A17	A18	A19	A20	A21	A22	A23	A24	B1	B2	B3	B4	B5	B6	B7	B8	B9	B10	B11	B12	B13	B14	B15	B16	B17	B18	B19	B20	B21	B22	B23	B24
0:00:00	37					0																								0
0:00:07	37					17.488																								17.591
0:00:14	37					42.604																								47.433
0:00:21	37					60.473																								70.724
0:00:28	37					86.446																								89.867
0:00:35	37					109.085																								116.9
0:00:42	37					134.837																								137.907
0:00:49	37					157.44																								164.564
0:00:56	37					180.791																								186.326
0:01:03	37					202.91																								211.302
0:01:10	37					221.956																								240.346
0:01:17	37					245.19																								264.978
0:01:24	37					266.734																								286.681
0:01:31	37					290.321																								311.438
0:01:38	37					313.36																								334.079
0:01:45	37					331.756																								357.335
0:01:52	37					351.827																								385.471
0:01:59	37					378.615																								411.426
0:02:06	37					396.19																								429.818
0:02:13	37					416.349																								452.832
0:02:20	37					428.005																								477.776
0:02:27	37					461.99																								508.076
0:02:34	37					476.123																								523.938
0:02:41	37					501.925																								562.227
0:02:48	37					528.742																								580.813
0:02:55	37					541.305																								605.446
0:03:02	37					570.942																								637.902
0:03:09	37					586.148																								662.631
0:03:16	37					606.494																								686.132
0:03:23	37					636.461																								709.964
0:03:30	37					657.271																								733.153
0:03:37	37					675.154																								761.868
0:03:44	37					700.236																								777.302
0:03:51	37					721.223																								811.297
0:03:58	37					736.568																								832.712
0:04:05	37					761.643																								848.151
0:04:12	37					787.7																								879.368
0:04:19	37					806.723																								907.921
0:04:26	37					832.589																								932.327
0:04:33	37					847.569																								960.141
0:04:40	37					871.334																								982.975
0:04:47	37					889.79																								1004.93
0:04:54	37					917.347																								1032.272
0:05:01	37					929.015																								1054.305
0:05:08	37					944.947																								1082.52
0:05:15	37					977.888																								1107.615
0:05:22	37					996.733																								1137.274
0:05:29	37					1017.821																								1156.37
0:05:36	37					1045.05																								1187.185
0:05:43	37					1049.677																								1205.618
0:05:50	37					1079.788																								1229.082
0:05:57	37					1091.486																								1248.205
0:06:04	37					1119.102																								1280.093
0:06:11	37					1137.886																								1294.759
0:06:18	37					1156.52																								1321.134
0:06:25	37					1169.591																								1341.866
0:06:32	37					1196.511																								1360.383
0:06:39	37					1212.399																								1394.68
0:06:46	37					1235.571																								1422.077
0:06:53	37					1249.781																								1432.792
0:07:00	37					1277.416																								1459.024
0:07:07	37					1288.14																								1487.884
0:07:14	37					1314.204																								1513.148
0:07:21	37					1336.713																								1535.231
0:07:28	37					1355.925																								1558.159
0:07:35	37					1375.005																								1592.432
0:07:42	37					1388.848																								1613.53
0:07:49	37					1408.806																								1647.112
0:07:56	37					1426.128																								1654.628
0:08:03	37					1443.808																								1680.359
0:08:10	37					1459.278																								1691.463
0:08:17	37					1476.574																								1716.039
0:08:24	37					1485.331																								1730.33
0:08:31	37					1500.721																								1754.953
0:08:38	37					1512.904																								1775.553
0:08:45	37					1543.955																								1799.498
0:08:52	37					1569.262																								1821.713
0:08:59	37					1578.194																								1857.616
0:09:06	37					1593.171																								1866.083
0:09:13	37					1598.131																								1888.128
0:09:20	37					1620.497																								1921.718
0:09:27	37					1633.001																								1939.559
0:09:34	37					1648.875																								1958.407
0:09:41	37					1662.643																								1974.619
0:09:48	37					1678.531																								2007.758
0:09:55	37					1701.82																								2033.199
		A1	A2	A3	A4	A5	A6	A7	A8	A9	A10	A11	A12	A13	A14	A15	A16	A17	A18	A19	A20	A21	A22	A23	A24	B1	B2	B3	B4	B5	B6	B7	B8	B9	B10	B11	B12	B13	B14	B15	B16	B17	B18	B19	B20	B21	B22	B23	B24
		NoFit	NoFit	NoFit	NoFit	3.048393035	NoFit	NoFit	NoFit	NoFit	NoFit	NoFit	NoFit	NoFit	NoFit	NoFit	NoFit	NoFit	NoFit	NoFit	NoFit	NoFit	NoFit	NoFit	NoFit	NoFit	NoFit	NoFit	NoFit	3.520067734	NoFit	NoFit	NoFit	NoFit	NoFit	NoFit	NoFit	NoFit	NoFit	NoFit	NoFit	NoFit	NoFit	NoFit	NoFit	NoFit	NoFit	NoFit	NoFit
~End
Original Filename: C6 D179 CT Tris Buffers with Additives 8-20-21 RAW DATA; Date Last Saved: 8/20/2021 4:46:10 PM
[truncated: 336 more columns]
