# Supplementary material for: An NMR sample preparation case study: Considerations for the self-destructive protease caspase-6
Source: PLoS One. 2025 Nov 21;20(11):e0337291. doi: 10.1371/journal.pone.0337291 (PMC12637907; doi:10.1371/journal.pone.0337291)
Supplement: S1 Data — Data are categorized by its respective main text figure. Files are titled with a description of contents. Exported text instructions and images for optimized purification protocols are in the Purification Methods folder. (ZIP) [file pone.0337291.s007.zip › S1_Data/Fig 6 - 1H NMR Files/C6 D179 CT in Phosphate/10/audita.txt]

##TITLE= Audit trail, TopSpin 3.5 pl 5
##JCAMPDX= 5.01
##ORIGIN= Bruker BioSpin GmbH
##OWNER= Hardy
$$ /opt/topspin3.5pl5/data/Hardy/nmr/Casp6_D179CT/10/audita.txt
##AUDIT TRAIL=  $$ (NUMBER, WHEN, WHO, WHERE, PROCESS, VERSION, WHAT)
(   1,<2021-09-23 11:39:55.979 -0400>,<Hardy>,<CZC4393L47>,<go4>,<TopSpin 3.5.5>,
      <created by zg
	started at 2021-09-23 11:21:07.883 -0400,
	POWCHK enabled, PULCHK disabled,
       configuration hash MD5:
       8D DF 49 37 2C 62 19 06 2E A6 B2 D6 DD 55 23 1D
       data hash MD5: 32K
       3F 64 79 CF F5 12 28 EE BE 91 94 2D FA DB 66 6B>)
(   2,<2021-09-23 11:39:56.048 -0400>,<Hardy>,<CZC4393L47>,<audit>,<TopSpin 3.5.5>,
      <user comment:
       ICON-NMR User ID: Hardy
       data hash MD5: 32K
       3F 64 79 CF F5 12 28 EE BE 91 94 2D FA DB 66 6B>)
##END=

$$ hash MD5
$$ EC 18 89 0D 94 04 9F D1 24 4D 42 B7 A4 10 65 5A
