# Supplementary material for: An NMR sample preparation case study: Considerations for the self-destructive protease caspase-6
Source: PLoS One. 2025 Nov 21;20(11):e0337291. doi: 10.1371/journal.pone.0337291 (PMC12637907; doi:10.1371/journal.pone.0337291)
Supplement: S1 Data — Data are categorized by its respective main text figure. Files are titled with a description of contents. Exported text instructions and images for optimized purification protocols are in the Purification Methods folder. (ZIP) [file pone.0337291.s007.zip › S1_Data/Fig 6 - 1H NMR Files/C6 D179 CT in Phosphate/10/pdata/1/assocs]

##TITLE= Parameter file, TopSpin 4.0.8
##JCAMPDX= 5.0
##DATATYPE= Parameter Values
##NPOINTS= 7	$$ modification sequence number
##ORIGIN= Bruker BioSpin GmbH
##OWNER= Hardy
$$ 2025-04-08 14:33:10.833 -0400  nkuzi@LAPTOP-I7437TF2
$$ C:/Users/nkuzi/Documents/Hardy Lab/Caspase 6/Casp6 NMR Files/Buffer Optimization Experiments/C6 Na2SO4 Test 9-24-21/10/pdata/1/assocs
$$ process C:\Bruker\TopSpin4.0.8\prog\mod\dataserver.exe
##$MULTDISP= <C:\Users\nkuzi\Documents\Hardy Lab\Caspase 6\Casp6 NMR Files\Buffer Optimization Experiments\Casp6_Tris_and_HEPES_Glycerol_Tests_1-18-22\30\pdata\1|C:\Users\nkuzi\Documents\Hardy Lab\Caspase 6\Casp6 NMR Files\Buffer Optimization Experiments\Casp6_Tris_and_HEPES_Glycerol_Tests_1-18-22\1\pdata\1>
##END=
