# Supplementary material for: An NMR sample preparation case study: Considerations for the self-destructive protease caspase-6
Source: PLoS One. 2025 Nov 21;20(11):e0337291. doi: 10.1371/journal.pone.0337291 (PMC12637907; doi:10.1371/journal.pone.0337291)
Supplement: S1 Data — Data are categorized by its respective main text figure. Files are titled with a description of contents. Exported text instructions and images for optimized purification protocols are in the Purification Methods folder. (ZIP) [file pone.0337291.s007.zip › S1_Data/Fig 6 - 1H NMR Files/C6 D179 CT in Phosphate/10/pdata/1/outd]

##TITLE= Parameter file, TopSpin 4.0.8
##JCAMPDX= 5.0
##DATATYPE= Parameter Values
##NPOINTS= 4	$$ modification sequence number
##ORIGIN= Bruker BioSpin GmbH
##OWNER= Hardy
$$ 2021-09-27 15:05:48.465 -0400  nkuzi@LAPTOP-I7437TF2
$$ C:/Users/nkuzi/Documents/Hardy Lab/Caspase 6/Casp6 NMR Files/C6 Na2SO4 Test 9-24-21/10/pdata/1/outd
$$ process C:\Bruker\TopSpin4.0.8\prog\mod\dataserver.exe
##$CURPLOT= <�Hp	,Ip	8Ip	>
##$CURPRIN= <$1#1#0#1#1#1#1#1#0#-1#-1#1#-1>
##$DFORMAT= <normdp>
##$LAYOUT= <+/Double_Zoom_Letter_Paper.xwp>
##$LFORMAT= <normlp>
##$PFORMAT= <normpl>
##END=
