# Supplementary material for: An NMR sample preparation case study: Considerations for the self-destructive protease caspase-6
Source: PLoS One. 2025 Nov 21;20(11):e0337291. doi: 10.1371/journal.pone.0337291 (PMC12637907; doi:10.1371/journal.pone.0337291)
Supplement: S1 Data — Data are categorized by its respective main text figure. Files are titled with a description of contents. Exported text instructions and images for optimized purification protocols are in the Purification Methods folder. (ZIP) [file pone.0337291.s007.zip › S1_Data/Fig 6 - 1H NMR Files/C6 D179 CT in Phosphate/10/shimvalues]

# Thu Sep 23 11:39:55 2021
#$$PROBEIDENTIFIER=Z151283_0001
#$$PROBENAME=CP QCI 600S3 H&F-P/C/N-D-05 Z
#$$SHIMID=292722
#
# Active Shim Gradients
#
Z           		-11             
Z2          		-45             
Z3          		-2085           
Z4          		-3566           
Z5          		839             
X           		-2334           
XZ          		11167           
XZ2         		7695            
(X2-Y2)     		-10346          
XY          		-436            
Y           		-9294           
YZ          		304             
YZ2         		4396            
(X2-Y2)Z2   		-1812           
XZ4         		884             
XZ3         		2090            
Z6          		4880            
(X2-Y2)Z    		2378            
YZ4         		1100            
YZ3         		-8318           
XYZ2        		-172            
XYZ         		-10397          
X3Z         		-37846          
X3          		-1731           
Y3Z         		79              
Y3          		-8044           
Z7          		-3349           
Z8          		-11712          
XZ5         		-10663          
YZ5         		20094           
(X2-Y2)Z3   		400             
(X2-Y2)Z4   		-661            
(X2-Y2)Z5   		0               
XYZ3        		-9623           
XYZ4        		16946           
XYZ5        		0               
#
# Lock Parameter
#
FIELD		3703.858
LOCKPHASE		148.223 
LOCKPOWER		-18.000 
LOCKGAIN		118.200 
LOCKDC		-75.000 
LOCKSHIFT		4.700   
LOOPGAIN		-9.189  
LOOPTIME		0.456   
LOOPFILTER		49.120  
#
IEEE64_VERSION_CODE 1
#
# Shim currents 
#
SHIM_SETTING [1 ]  -811.27199504   
SHIM_SETTING [2 ]  3935.01921998   
SHIM_SETTING [3 ]  587.60268916    
SHIM_SETTING [4 ]  -13901.55933656 
SHIM_SETTING [5 ]  6434.38872783   
SHIM_SETTING [6 ]  4245.68355445   
SHIM_SETTING [7 ]  -13370.34277663 
SHIM_SETTING [8 ]  -5910.30585020  
SHIM_SETTING [9 ]  -1502.26107795  
SHIM_SETTING [10]  599.28703182    
SHIM_SETTING [11]  0.00000000      
SHIM_SETTING [12]  -8122.57500000  
SHIM_SETTING [13]  -7965.24400000  
SHIM_SETTING [14]  17515.85100000  
SHIM_SETTING [15]  15480.89305796  
SHIM_SETTING [16]  -3230.69194204  
SHIM_SETTING [17]  -7310.50817964  
SHIM_SETTING [18]  -9064.22917964  
SHIM_SETTING [19]  -9970.63082325  
SHIM_SETTING [20]  4444.73317675   
SHIM_SETTING [21]  -6138.59700000  
SHIM_SETTING [22]  -11486.81700000 
SHIM_SETTING [23]  -6933.94000000  
SHIM_SETTING [24]  -9780.96200000  
SHIM_SETTING [25]  -3119.60600000  
SHIM_SETTING [26]  -4983.22400000  
SHIM_SETTING [27]  -19195.13600000 
SHIM_SETTING [28]  -3570.60802303  
SHIM_SETTING [29]  127.43300000    
SHIM_SETTING [30]  24021.39700000  
SHIM_SETTING [31]  -280.52011185   
SHIM_SETTING [32]  -3086.16702303  
SHIM_SETTING [33]  -10094.04600000 
SHIM_SETTING [34]  24916.80300000  
SHIM_SETTING [35]  -18499.81100000 
SHIM_SETTING [36]  -16011.78700000 
SHIM_SETTING [37]  -19157.86077911 
SHIM_SETTING [38]  9381.35622089   
SHIM_SETTING [39]  -26184.43111185 
SHIM_SETTING [40]  0.00000000      
