# Supplementary material for: An NMR sample preparation case study: Considerations for the self-destructive protease caspase-6
Source: PLoS One. 2025 Nov 21;20(11):e0337291. doi: 10.1371/journal.pone.0337291 (PMC12637907; doi:10.1371/journal.pone.0337291)
Supplement: S1 Data — Data are categorized by its respective main text figure. Files are titled with a description of contents. Exported text instructions and images for optimized purification protocols are in the Purification Methods folder. (ZIP) [file pone.0337291.s007.zip › S1_Data/Fig 6 - 1H NMR Files/C6 D179 CT in Phosphate/10/spnam1]

##TITLE= Parameter file, TopSpin 3.5 pl 5
##JCAMPDX= 5.0
##DATATYPE= Parameter Values
##NPOINTS= 1001	$$ modification sequence number
##ORIGIN= Bruker BioSpin GmbH
##OWNER= Hardy
$$ 2021-09-23 11:08:25.533 -0400  Hardy@CZC4393L47
$$ /opt/topspin3.5pl5_new/exp/stan/nmr/lists/wave/Squa100.1000
$$ process /opt/topspin3.5pl5_new/prog/mod/go4
##MINX= 100.00000000
##MAXX= 100.00000000
##MINY= 0.00000000
##MAXY= 0.00000000
##$SHAPE_ADDPHASE= 0
##$SHAPE_AMP= 100
##$SHAPE_BWFAC= 1.116
##$SHAPE_BWFAC50= 0
##$SHAPE_CALCBW= yes
##$SHAPE_CALCINTEG= yes
##$SHAPE_EXMODE= <Excitation>
##$SHAPE_EXPAND= <>
##$SHAPE_EXPANDCF= (0..143)
0 0 0 0 0 0 0 0 0 0 0 0 0 0 0 0 0 0 0 0 0 0 0 0 0 0 0 0 0 0 0 0 0 0 0 0
0 0 0 0 0 0 0 0 0 0 0 0 0 0 0 0 0 0 0 0 0 0 0 0 0 0 0 0 0 0 0 0 0 0 0 0
0 0 0 0 0 0 0 0 0 0 0 0 0 0 0 0 0 0 0 0 0 0 0 0 0 0 0 0 0 0 0 0 0 0 0 0
0 0 0 0 0 0 0 0 0 0 0 0 0 0 0 0 0 0 0 0 0 0 0 0 0 0 0 0 0 0 0 0 0 0 0 0
##$SHAPE_EXPFAC= 0
##$SHAPE_FRACEND= 0
##$SHAPE_FRACORG= 0
##$SHAPE_FRACSTART= 0
##$SHAPE_INTEGFAC= 1
##$SHAPE_KEEPRES= yes
##$SHAPE_LENGTH= 1500
##$SHAPE_MAN= <>
##$SHAPE_MODE= 0
##$SHAPE_MODFREQ= 0
##$SHAPE_MODPHASE= 0
##$SHAPE_MODSCALE= 0
##$SHAPE_MODSW= 0
##$SHAPE_MODSWDIR= -1
##$SHAPE_NPOINTS= 1000
##$SHAPE_OFFS= <>
##$SHAPE_OFFSCOEFF= (0..47)
0 0 0 0 0 0 0 0 0 0 0 0 0 0 0 0 0 0 0 0 0 0 0 0 0 0 0 0 0 0 0 0 0 0 0 0
0 0 0 0 0 0 0 0 0 0 0 0
##$SHAPE_PARAMETER= <Type: Rectangle ; Amplitude 100.0>
##$SHAPE_REPHFAC= 0
##$SHAPE_RES= 0
##$SHAPE_SCALEFAC= 1
##$SHAPE_SCALETYPE= 0
##$SHAPE_SPOAL= 0
##$SHAPE_SPOFFS= 0
##$SHAPE_SPOPH= 0
##$SHAPE_TOTROT= 90
##$SHAPE_TYPE= <Excitation>
##$SHAPE_USER_DEF= 0
##$SHAPE_VERSION= 2.1
##$SHL_ADDPHASE= (0..15)
0 0 0 0 0 0 0 0 0 0 0 0 0 0 0 0
##$SHL_ALIGNOFFSET= (0..15)
0 0 0 0 0 0 0 0 0 0 0 0 0 0 0 0
##$SHL_AMP= (0..15)
100 0 0 0 0 0 0 0 0 0 0 0 0 0 0 0
##$SHL_AMPFAC= (0..15)
0 0 0 0 0 0 0 0 0 0 0 0 0 0 0 0
##$SHL_BETA= (0..15)
0 0 0 0 0 0 0 0 0 0 0 0 0 0 0 0
##$SHL_BWFAC= (0..15)
1.116 0 0 0 0 0 0 0 0 0 0 0 0 0 0 0
##$SHL_CALCBW= (0..15)
yes yes yes yes yes yes yes yes yes yes yes yes yes yes yes yes
##$SHL_CALCINTEG= (0..15)
yes yes yes yes yes yes yes yes yes yes yes yes yes yes yes yes
##$SHL_CENTERAMP= (0..15)
0 0 0 0 0 0 0 0 0 0 0 0 0 0 0 0
##$SHL_CYCNUM= (0..15)
0 0 0 0 0 0 0 0 0 0 0 0 0 0 0 0
##$SHL_DIPOLCPL= (0..15)
0 0 0 0 0 0 0 0 0 0 0 0 0 0 0 0
##$SHL_ENDAMP= (0..15)
0 0 0 0 0 0 0 0 0 0 0 0 0 0 0 0
##$SHL_EXMODE= (0..15)
<Excitation> <> <> <> <> <> <> <> <> <> <> <> <> <> <> <>
##$SHL_EXPAND= (0..15)
<> <> <> <> <> <> <> <> <> <> <> <> <> <> <> <>
##$SHL_EXPANDCF0= (0..143)
0 0 0 0 0 0 0 0 0 0 0 0 0 0 0 0 0 0 0 0 0 0 0 0 0 0 0 0 0 0 0 0 0 0 0 0
0 0 0 0 0 0 0 0 0 0 0 0 0 0 0 0 0 0 0 0 0 0 0 0 0 0 0 0 0 0 0 0 0 0 0 0
0 0 0 0 0 0 0 0 0 0 0 0 0 0 0 0 0 0 0 0 0 0 0 0 0 0 0 0 0 0 0 0 0 0 0 0
0 0 0 0 0 0 0 0 0 0 0 0 0 0 0 0 0 0 0 0 0 0 0 0 0 0 0 0 0 0 0 0 0 0 0 0
##$SHL_EXPANDCF1= (0..143)
0 0 0 0 0 0 0 0 0 0 0 0 0 0 0 0 0 0 0 0 0 0 0 0 0 0 0 0 0 0 0 0 0 0 0 0
0 0 0 0 0 0 0 0 0 0 0 0 0 0 0 0 0 0 0 0 0 0 0 0 0 0 0 0 0 0 0 0 0 0 0 0
0 0 0 0 0 0 0 0 0 0 0 0 0 0 0 0 0 0 0 0 0 0 0 0 0 0 0 0 0 0 0 0 0 0 0 0
0 0 0 0 0 0 0 0 0 0 0 0 0 0 0 0 0 0 0 0 0 0 0 0 0 0 0 0 0 0 0 0 0 0 0 0
##$SHL_EXPANDCF10= (0..143)
0 0 0 0 0 0 0 0 0 0 0 0 0 0 0 0 0 0 0 0 0 0 0 0 0 0 0 0 0 0 0 0 0 0 0 0
0 0 0 0 0 0 0 0 0 0 0 0 0 0 0 0 0 0 0 0 0 0 0 0 0 0 0 0 0 0 0 0 0 0 0 0
0 0 0 0 0 0 0 0 0 0 0 0 0 0 0 0 0 0 0 0 0 0 0 0 0 0 0 0 0 0 0 0 0 0 0 0
0 0 0 0 0 0 0 0 0 0 0 0 0 0 0 0 0 0 0 0 0 0 0 0 0 0 0 0 0 0 0 0 0 0 0 0
##$SHL_EXPANDCF11= (0..143)
0 0 0 0 0 0 0 0 0 0 0 0 0 0 0 0 0 0 0 0 0 0 0 0 0 0 0 0 0 0 0 0 0 0 0 0
0 0 0 0 0 0 0 0 0 0 0 0 0 0 0 0 0 0 0 0 0 0 0 0 0 0 0 0 0 0 0 0 0 0 0 0
0 0 0 0 0 0 0 0 0 0 0 0 0 0 0 0 0 0 0 0 0 0 0 0 0 0 0 0 0 0 0 0 0 0 0 0
0 0 0 0 0 0 0 0 0 0 0 0 0 0 0 0 0 0 0 0 0 0 0 0 0 0 0 0 0 0 0 0 0 0 0 0
##$SHL_EXPANDCF12= (0..143)
0 0 0 0 0 0 0 0 0 0 0 0 0 0 0 0 0 0 0 0 0 0 0 0 0 0 0 0 0 0 0 0 0 0 0 0
0 0 0 0 0 0 0 0 0 0 0 0 0 0 0 0 0 0 0 0 0 0 0 0 0 0 0 0 0 0 0 0 0 0 0 0
0 0 0 0 0 0 0 0 0 0 0 0 0 0 0 0 0 0 0 0 0 0 0 0 0 0 0 0 0 0 0 0 0 0 0 0
0 0 0 0 0 0 0 0 0 0 0 0 0 0 0 0 0 0 0 0 0 0 0 0 0 0 0 0 0 0 0 0 0 0 0 0
##$SHL_EXPANDCF13= (0..143)
0 0 0 0 0 0 0 0 0 0 0 0 0 0 0 0 0 0 0 0 0 0 0 0 0 0 0 0 0 0 0 0 0 0 0 0
0 0 0 0 0 0 0 0 0 0 0 0 0 0 0 0 0 0 0 0 0 0 0 0 0 0 0 0 0 0 0 0 0 0 0 0
0 0 0 0 0 0 0 0 0 0 0 0 0 0 0 0 0 0 0 0 0 0 0 0 0 0 0 0 0 0 0 0 0 0 0 0
0 0 0 0 0 0 0 0 0 0 0 0 0 0 0 0 0 0 0 0 0 0 0 0 0 0 0 0 0 0 0 0 0 0 0 0
##$SHL_EXPANDCF14= (0..143)
0 0 0 0 0 0 0 0 0 0 0 0 0 0 0 0 0 0 0 0 0 0 0 0 0 0 0 0 0 0 0 0 0 0 0 0
0 0 0 0 0 0 0 0 0 0 0 0 0 0 0 0 0 0 0 0 0 0 0 0 0 0 0 0 0 0 0 0 0 0 0 0
0 0 0 0 0 0 0 0 0 0 0 0 0 0 0 0 0 0 0 0 0 0 0 0 0 0 0 0 0 0 0 0 0 0 0 0
0 0 0 0 0 0 0 0 0 0 0 0 0 0 0 0 0 0 0 0 0 0 0 0 0 0 0 0 0 0 0 0 0 0 0 0
##$SHL_EXPANDCF15= (0..143)
0 0 0 0 0 0 0 0 0 0 0 0 0 0 0 0 0 0 0 0 0 0 0 0 0 0 0 0 0 0 0 0 0 0 0 0
0 0 0 0 0 0 0 0 0 0 0 0 0 0 0 0 0 0 0 0 0 0 0 0 0 0 0 0 0 0 0 0 0 0 0 0
0 0 0 0 0 0 0 0 0 0 0 0 0 0 0 0 0 0 0 0 0 0 0 0 0 0 0 0 0 0 0 0 0 0 0 0
0 0 0 0 0 0 0 0 0 0 0 0 0 0 0 0 0 0 0 0 0 0 0 0 0 0 0 0 0 0 0 0 0 0 0 0
##$SHL_EXPANDCF2= (0..143)
0 0 0 0 0 0 0 0 0 0 0 0 0 0 0 0 0 0 0 0 0 0 0 0 0 0 0 0 0 0 0 0 0 0 0 0
0 0 0 0 0 0 0 0 0 0 0 0 0 0 0 0 0 0 0 0 0 0 0 0 0 0 0 0 0 0 0 0 0 0 0 0
0 0 0 0 0 0 0 0 0 0 0 0 0 0 0 0 0 0 0 0 0 0 0 0 0 0 0 0 0 0 0 0 0 0 0 0
0 0 0 0 0 0 0 0 0 0 0 0 0 0 0 0 0 0 0 0 0 0 0 0 0 0 0 0 0 0 0 0 0 0 0 0
##$SHL_EXPANDCF3= (0..143)
0 0 0 0 0 0 0 0 0 0 0 0 0 0 0 0 0 0 0 0 0 0 0 0 0 0 0 0 0 0 0 0 0 0 0 0
0 0 0 0 0 0 0 0 0 0 0 0 0 0 0 0 0 0 0 0 0 0 0 0 0 0 0 0 0 0 0 0 0 0 0 0
0 0 0 0 0 0 0 0 0 0 0 0 0 0 0 0 0 0 0 0 0 0 0 0 0 0 0 0 0 0 0 0 0 0 0 0
0 0 0 0 0 0 0 0 0 0 0 0 0 0 0 0 0 0 0 0 0 0 0 0 0 0 0 0 0 0 0 0 0 0 0 0
##$SHL_EXPANDCF4= (0..143)
0 0 0 0 0 0 0 0 0 0 0 0 0 0 0 0 0 0 0 0 0 0 0 0 0 0 0 0 0 0 0 0 0 0 0 0
0 0 0 0 0 0 0 0 0 0 0 0 0 0 0 0 0 0 0 0 0 0 0 0 0 0 0 0 0 0 0 0 0 0 0 0
0 0 0 0 0 0 0 0 0 0 0 0 0 0 0 0 0 0 0 0 0 0 0 0 0 0 0 0 0 0 0 0 0 0 0 0
0 0 0 0 0 0 0 0 0 0 0 0 0 0 0 0 0 0 0 0 0 0 0 0 0 0 0 0 0 0 0 0 0 0 0 0
##$SHL_EXPANDCF5= (0..143)
0 0 0 0 0 0 0 0 0 0 0 0 0 0 0 0 0 0 0 0 0 0 0 0 0 0 0 0 0 0 0 0 0 0 0 0
0 0 0 0 0 0 0 0 0 0 0 0 0 0 0 0 0 0 0 0 0 0 0 0 0 0 0 0 0 0 0 0 0 0 0 0
0 0 0 0 0 0 0 0 0 0 0 0 0 0 0 0 0 0 0 0 0 0 0 0 0 0 0 0 0 0 0 0 0 0 0 0
0 0 0 0 0 0 0 0 0 0 0 0 0 0 0 0 0 0 0 0 0 0 0 0 0 0 0 0 0 0 0 0 0 0 0 0
##$SHL_EXPANDCF6= (0..143)
0 0 0 0 0 0 0 0 0 0 0 0 0 0 0 0 0 0 0 0 0 0 0 0 0 0 0 0 0 0 0 0 0 0 0 0
0 0 0 0 0 0 0 0 0 0 0 0 0 0 0 0 0 0 0 0 0 0 0 0 0 0 0 0 0 0 0 0 0 0 0 0
0 0 0 0 0 0 0 0 0 0 0 0 0 0 0 0 0 0 0 0 0 0 0 0 0 0 0 0 0 0 0 0 0 0 0 0
0 0 0 0 0 0 0 0 0 0 0 0 0 0 0 0 0 0 0 0 0 0 0 0 0 0 0 0 0 0 0 0 0 0 0 0
##$SHL_EXPANDCF7= (0..143)
0 0 0 0 0 0 0 0 0 0 0 0 0 0 0 0 0 0 0 0 0 0 0 0 0 0 0 0 0 0 0 0 0 0 0 0
0 0 0 0 0 0 0 0 0 0 0 0 0 0 0 0 0 0 0 0 0 0 0 0 0 0 0 0 0 0 0 0 0 0 0 0
0 0 0 0 0 0 0 0 0 0 0 0 0 0 0 0 0 0 0 0 0 0 0 0 0 0 0 0 0 0 0 0 0 0 0 0
0 0 0 0 0 0 0 0 0 0 0 0 0 0 0 0 0 0 0 0 0 0 0 0 0 0 0 0 0 0 0 0 0 0 0 0
##$SHL_EXPANDCF8= (0..143)
0 0 0 0 0 0 0 0 0 0 0 0 0 0 0 0 0 0 0 0 0 0 0 0 0 0 0 0 0 0 0 0 0 0 0 0
0 0 0 0 0 0 0 0 0 0 0 0 0 0 0 0 0 0 0 0 0 0 0 0 0 0 0 0 0 0 0 0 0 0 0 0
0 0 0 0 0 0 0 0 0 0 0 0 0 0 0 0 0 0 0 0 0 0 0 0 0 0 0 0 0 0 0 0 0 0 0 0
0 0 0 0 0 0 0 0 0 0 0 0 0 0 0 0 0 0 0 0 0 0 0 0 0 0 0 0 0 0 0 0 0 0 0 0
##$SHL_EXPANDCF9= (0..143)
0 0 0 0 0 0 0 0 0 0 0 0 0 0 0 0 0 0 0 0 0 0 0 0 0 0 0 0 0 0 0 0 0 0 0 0
0 0 0 0 0 0 0 0 0 0 0 0 0 0 0 0 0 0 0 0 0 0 0 0 0 0 0 0 0 0 0 0 0 0 0 0
0 0 0 0 0 0 0 0 0 0 0 0 0 0 0 0 0 0 0 0 0 0 0 0 0 0 0 0 0 0 0 0 0 0 0 0
0 0 0 0 0 0 0 0 0 0 0 0 0 0 0 0 0 0 0 0 0 0 0 0 0 0 0 0 0 0 0 0 0 0 0 0
##$SHL_EXPFAC= (0..15)
0 0 0 0 0 0 0 0 0 0 0 0 0 0 0 0
##$SHL_FRACEND= (0..15)
0 0 0 0 0 0 0 0 0 0 0 0 0 0 0 0
##$SHL_FRACORG= (0..15)
0 0 0 0 0 0 0 0 0 0 0 0 0 0 0 0
##$SHL_FRACSTART= (0..15)
0 0 0 0 0 0 0 0 0 0 0 0 0 0 0 0
##$SHL_FULLHALF= (0..15)
0 0 0 0 0 0 0 0 0 0 0 0 0 0 0 0
##$SHL_FUNCAMP= (0..15)
0 0 0 0 0 0 0 0 0 0 0 0 0 0 0 0
##$SHL_FUNCTION= (0..15)
<User> <> <> <> <> <> <> <> <> <> <> <> <> <> <> <>
##$SHL_GCO= (0..15)
<> <> <> <> <> <> <> <> <> <> <> <> <> <> <> <>
##$SHL_GCOCOEFFS0= (0..59)
0 0 0 0 0 0 0 0 0 0 0 0 0 0 0 0 0 0 0 0 0 0 0 0 0 0 0 0 0 0 0 0 0 0 0 0
0 0 0 0 0 0 0 0 0 0 0 0 0 0 0 0 0 0 0 0 0 0 0 0
##$SHL_GCOCOEFFS1= (0..59)
0 0 0 0 0 0 0 0 0 0 0 0 0 0 0 0 0 0 0 0 0 0 0 0 0 0 0 0 0 0 0 0 0 0 0 0
0 0 0 0 0 0 0 0 0 0 0 0 0 0 0 0 0 0 0 0 0 0 0 0
##$SHL_GCOCOEFFS10= (0..59)
0 0 0 0 0 0 0 0 0 0 0 0 0 0 0 0 0 0 0 0 0 0 0 0 0 0 0 0 0 0 0 0 0 0 0 0
0 0 0 0 0 0 0 0 0 0 0 0 0 0 0 0 0 0 0 0 0 0 0 0
##$SHL_GCOCOEFFS11= (0..59)
0 0 0 0 0 0 0 0 0 0 0 0 0 0 0 0 0 0 0 0 0 0 0 0 0 0 0 0 0 0 0 0 0 0 0 0
0 0 0 0 0 0 0 0 0 0 0 0 0 0 0 0 0 0 0 0 0 0 0 0
##$SHL_GCOCOEFFS12= (0..59)
0 0 0 0 0 0 0 0 0 0 0 0 0 0 0 0 0 0 0 0 0 0 0 0 0 0 0 0 0 0 0 0 0 0 0 0
0 0 0 0 0 0 0 0 0 0 0 0 0 0 0 0 0 0 0 0 0 0 0 0
##$SHL_GCOCOEFFS13= (0..59)
0 0 0 0 0 0 0 0 0 0 0 0 0 0 0 0 0 0 0 0 0 0 0 0 0 0 0 0 0 0 0 0 0 0 0 0
0 0 0 0 0 0 0 0 0 0 0 0 0 0 0 0 0 0 0 0 0 0 0 0
##$SHL_GCOCOEFFS14= (0..59)
0 0 0 0 0 0 0 0 0 0 0 0 0 0 0 0 0 0 0 0 0 0 0 0 0 0 0 0 0 0 0 0 0 0 0 0
0 0 0 0 0 0 0 0 0 0 0 0 0 0 0 0 0 0 0 0 0 0 0 0
##$SHL_GCOCOEFFS15= (0..59)
0 0 0 0 0 0 0 0 0 0 0 0 0 0 0 0 0 0 0 0 0 0 0 0 0 0 0 0 0 0 0 0 0 0 0 0
0 0 0 0 0 0 0 0 0 0 0 0 0 0 0 0 0 0 0 0 0 0 0 0
##$SHL_GCOCOEFFS2= (0..59)
0 0 0 0 0 0 0 0 0 0 0 0 0 0 0 0 0 0 0 0 0 0 0 0 0 0 0 0 0 0 0 0 0 0 0 0
0 0 0 0 0 0 0 0 0 0 0 0 0 0 0 0 0 0 0 0 0 0 0 0
##$SHL_GCOCOEFFS3= (0..59)
0 0 0 0 0 0 0 0 0 0 0 0 0 0 0 0 0 0 0 0 0 0 0 0 0 0 0 0 0 0 0 0 0 0 0 0
0 0 0 0 0 0 0 0 0 0 0 0 0 0 0 0 0 0 0 0 0 0 0 0
##$SHL_GCOCOEFFS4= (0..59)
0 0 0 0 0 0 0 0 0 0 0 0 0 0 0 0 0 0 0 0 0 0 0 0 0 0 0 0 0 0 0 0 0 0 0 0
0 0 0 0 0 0 0 0 0 0 0 0 0 0 0 0 0 0 0 0 0 0 0 0
##$SHL_GCOCOEFFS5= (0..59)
0 0 0 0 0 0 0 0 0 0 0 0 0 0 0 0 0 0 0 0 0 0 0 0 0 0 0 0 0 0 0 0 0 0 0 0
0 0 0 0 0 0 0 0 0 0 0 0 0 0 0 0 0 0 0 0 0 0 0 0
##$SHL_GCOCOEFFS6= (0..59)
0 0 0 0 0 0 0 0 0 0 0 0 0 0 0 0 0 0 0 0 0 0 0 0 0 0 0 0 0 0 0 0 0 0 0 0
0 0 0 0 0 0 0 0 0 0 0 0 0 0 0 0 0 0 0 0 0 0 0 0
##$SHL_GCOCOEFFS7= (0..59)
0 0 0 0 0 0 0 0 0 0 0 0 0 0 0 0 0 0 0 0 0 0 0 0 0 0 0 0 0 0 0 0 0 0 0 0
0 0 0 0 0 0 0 0 0 0 0 0 0 0 0 0 0 0 0 0 0 0 0 0
##$SHL_GCOCOEFFS8= (0..59)
0 0 0 0 0 0 0 0 0 0 0 0 0 0 0 0 0 0 0 0 0 0 0 0 0 0 0 0 0 0 0 0 0 0 0 0
0 0 0 0 0 0 0 0 0 0 0 0 0 0 0 0 0 0 0 0 0 0 0 0
##$SHL_GCOCOEFFS9= (0..59)
0 0 0 0 0 0 0 0 0 0 0 0 0 0 0 0 0 0 0 0 0 0 0 0 0 0 0 0 0 0 0 0 0 0 0 0
0 0 0 0 0 0 0 0 0 0 0 0 0 0 0 0 0 0 0 0 0 0 0 0
##$SHL_INTEGFAC= (0..15)
1 0 0 0 0 0 0 0 0 0 0 0 0 0 0 0
##$SHL_LB= (0..15)
0 0 0 0 0 0 0 0 0 0 0 0 0 0 0 0
##$SHL_LEFTLIMIT= (0..15)
0 0 0 0 0 0 0 0 0 0 0 0 0 0 0 0
##$SHL_LENGTH= (0..15)
1500 0 0 0 0 0 0 0 0 0 0 0 0 0 0 0
##$SHL_MAN= (0..15)
<> <> <> <> <> <> <> <> <> <> <> <> <> <> <> <>
##$SHL_MEANAMP= (0..15)
0 0 0 0 0 0 0 0 0 0 0 0 0 0 0 0
##$SHL_MODAMP= (0..15)
0 0 0 0 0 0 0 0 0 0 0 0 0 0 0 0
##$SHL_MODE= (0..15)
0 0 0 0 0 0 0 0 0 0 0 0 0 0 0 0
##$SHL_MODFREQ= (0..15)
0 0 0 0 0 0 0 0 0 0 0 0 0 0 0 0
##$SHL_MODPHASE= (0..15)
0 0 0 0 0 0 0 0 0 0 0 0 0 0 0 0
##$SHL_MODSCALE= (0..15)
0 0 0 0 0 0 0 0 0 0 0 0 0 0 0 0
##$SHL_MODSW= (0..15)
0 0 0 0 0 0 0 0 0 0 0 0 0 0 0 0
##$SHL_MODSWDIR= (0..15)
-1 -1 -1 -1 -1 -1 -1 -1 -1 -1 -1 -1 -1 -1 -1 -1
##$SHL_MU= (0..15)
0 0 0 0 0 0 0 0 0 0 0 0 0 0 0 0
##$SHL_NPOINTS= (0..15)
1000 0 0 0 0 0 0 0 0 0 0 0 0 0 0 0
##$SHL_OFFS= (0..15)
<> <> <> <> <> <> <> <> <> <> <> <> <> <> <> <>
##$SHL_OFFSCOEFF0= (0..47)
0 0 0 0 0 0 0 0 0 0 0 0 0 0 0 0 0 0 0 0 0 0 0 0 0 0 0 0 0 0 0 0 0 0 0 0
0 0 0 0 0 0 0 0 0 0 0 0
##$SHL_OFFSCOEFF1= (0..47)
0 0 0 0 0 0 0 0 0 0 0 0 0 0 0 0 0 0 0 0 0 0 0 0 0 0 0 0 0 0 0 0 0 0 0 0
0 0 0 0 0 0 0 0 0 0 0 0
##$SHL_OFFSCOEFF10= (0..47)
0 0 0 0 0 0 0 0 0 0 0 0 0 0 0 0 0 0 0 0 0 0 0 0 0 0 0 0 0 0 0 0 0 0 0 0
0 0 0 0 0 0 0 0 0 0 0 0
##$SHL_OFFSCOEFF11= (0..47)
0 0 0 0 0 0 0 0 0 0 0 0 0 0 0 0 0 0 0 0 0 0 0 0 0 0 0 0 0 0 0 0 0 0 0 0
0 0 0 0 0 0 0 0 0 0 0 0
##$SHL_OFFSCOEFF12= (0..47)
0 0 0 0 0 0 0 0 0 0 0 0 0 0 0 0 0 0 0 0 0 0 0 0 0 0 0 0 0 0 0 0 0 0 0 0
0 0 0 0 0 0 0 0 0 0 0 0
##$SHL_OFFSCOEFF13= (0..47)
0 0 0 0 0 0 0 0 0 0 0 0 0 0 0 0 0 0 0 0 0 0 0 0 0 0 0 0 0 0 0 0 0 0 0 0
0 0 0 0 0 0 0 0 0 0 0 0
##$SHL_OFFSCOEFF14= (0..47)
0 0 0 0 0 0 0 0 0 0 0 0 0 0 0 0 0 0 0 0 0 0 0 0 0 0 0 0 0 0 0 0 0 0 0 0
0 0 0 0 0 0 0 0 0 0 0 0
##$SHL_OFFSCOEFF15= (0..47)
0 0 0 0 0 0 0 0 0 0 0 0 0 0 0 0 0 0 0 0 0 0 0 0 0 0 0 0 0 0 0 0 0 0 0 0
0 0 0 0 0 0 0 0 0 0 0 0
##$SHL_OFFSCOEFF2= (0..47)
0 0 0 0 0 0 0 0 0 0 0 0 0 0 0 0 0 0 0 0 0 0 0 0 0 0 0 0 0 0 0 0 0 0 0 0
0 0 0 0 0 0 0 0 0 0 0 0
##$SHL_OFFSCOEFF3= (0..47)
0 0 0 0 0 0 0 0 0 0 0 0 0 0 0 0 0 0 0 0 0 0 0 0 0 0 0 0 0 0 0 0 0 0 0 0
0 0 0 0 0 0 0 0 0 0 0 0
##$SHL_OFFSCOEFF4= (0..47)
0 0 0 0 0 0 0 0 0 0 0 0 0 0 0 0 0 0 0 0 0 0 0 0 0 0 0 0 0 0 0 0 0 0 0 0
0 0 0 0 0 0 0 0 0 0 0 0
##$SHL_OFFSCOEFF5= (0..47)
0 0 0 0 0 0 0 0 0 0 0 0 0 0 0 0 0 0 0 0 0 0 0 0 0 0 0 0 0 0 0 0 0 0 0 0
0 0 0 0 0 0 0 0 0 0 0 0
##$SHL_OFFSCOEFF6= (0..47)
0 0 0 0 0 0 0 0 0 0 0 0 0 0 0 0 0 0 0 0 0 0 0 0 0 0 0 0 0 0 0 0 0 0 0 0
0 0 0 0 0 0 0 0 0 0 0 0
##$SHL_OFFSCOEFF7= (0..47)
0 0 0 0 0 0 0 0 0 0 0 0 0 0 0 0 0 0 0 0 0 0 0 0 0 0 0 0 0 0 0 0 0 0 0 0
0 0 0 0 0 0 0 0 0 0 0 0
##$SHL_OFFSCOEFF8= (0..47)
0 0 0 0 0 0 0 0 0 0 0 0 0 0 0 0 0 0 0 0 0 0 0 0 0 0 0 0 0 0 0 0 0 0 0 0
0 0 0 0 0 0 0 0 0 0 0 0
##$SHL_OFFSCOEFF9= (0..47)
0 0 0 0 0 0 0 0 0 0 0 0 0 0 0 0 0 0 0 0 0 0 0 0 0 0 0 0 0 0 0 0 0 0 0 0
0 0 0 0 0 0 0 0 0 0 0 0
##$SHL_PHASE= (0..15)
0 0 0 0 0 0 0 0 0 0 0 0 0 0 0 0
##$SHL_PHASEFAC= (0..15)
0 0 0 0 0 0 0 0 0 0 0 0 0 0 0 0
##$SHL_POWERINDEX= (0..15)
0 0 0 0 0 0 0 0 0 0 0 0 0 0 0 0
##$SHL_QUADCOEFF= (0..15)
0 0 0 0 0 0 0 0 0 0 0 0 0 0 0 0
##$SHL_RIGHTLIMIT= (0..15)
0 0 0 0 0 0 0 0 0 0 0 0 0 0 0 0
##$SHL_SCALEFACTOR= (0..15)
1 1 1 1 1 1 1 1 1 1 1 1 1 1 1 1
##$SHL_SF= (0..15)
<> <> <> <> <> <> <> <> <> <> <> <> <> <> <> <>
##$SHL_SFCOEFFS0= (0..200)
0 0 0 0 0 0 0 0 0 0 0 0 0 0 0 0 0 0 0 0 0 0 0 0 0 0 0 0 0 0 0 0 0 0 0 0
0 0 0 0 0 0 0 0 0 0 0 0 0 0 0 0 0 0 0 0 0 0 0 0 0 0 0 0 0 0 0 0 0 0 0 0
0 0 0 0 0 0 0 0 0 0 0 0 0 0 0 0 0 0 0 0 0 0 0 0 0 0 0 0 0 0 0 0 0 0 0 0
0 0 0 0 0 0 0 0 0 0 0 0 0 0 0 0 0 0 0 0 0 0 0 0 0 0 0 0 0 0 0 0 0 0 0 0
0 0 0 0 0 0 0 0 0 0 0 0 0 0 0 0 0 0 0 0 0 0 0 0 0 0 0 0 0 0 0 0 0 0 0 0
0 0 0 0 0 0 0 0 0 0 0 0 0 0 0 0 0 0 0 0 0
##$SHL_SFCOEFFS1= (0..200)
0 0 0 0 0 0 0 0 0 0 0 0 0 0 0 0 0 0 0 0 0 0 0 0 0 0 0 0 0 0 0 0 0 0 0 0
0 0 0 0 0 0 0 0 0 0 0 0 0 0 0 0 0 0 0 0 0 0 0 0 0 0 0 0 0 0 0 0 0 0 0 0
0 0 0 0 0 0 0 0 0 0 0 0 0 0 0 0 0 0 0 0 0 0 0 0 0 0 0 0 0 0 0 0 0 0 0 0
0 0 0 0 0 0 0 0 0 0 0 0 0 0 0 0 0 0 0 0 0 0 0 0 0 0 0 0 0 0 0 0 0 0 0 0
0 0 0 0 0 0 0 0 0 0 0 0 0 0 0 0 0 0 0 0 0 0 0 0 0 0 0 0 0 0 0 0 0 0 0 0
0 0 0 0 0 0 0 0 0 0 0 0 0 0 0 0 0 0 0 0 0
##$SHL_SFCOEFFS10= (0..200)
0 0 0 0 0 0 0 0 0 0 0 0 0 0 0 0 0 0 0 0 0 0 0 0 0 0 0 0 0 0 0 0 0 0 0 0
0 0 0 0 0 0 0 0 0 0 0 0 0 0 0 0 0 0 0 0 0 0 0 0 0 0 0 0 0 0 0 0 0 0 0 0
0 0 0 0 0 0 0 0 0 0 0 0 0 0 0 0 0 0 0 0 0 0 0 0 0 0 0 0 0 0 0 0 0 0 0 0
0 0 0 0 0 0 0 0 0 0 0 0 0 0 0 0 0 0 0 0 0 0 0 0 0 0 0 0 0 0 0 0 0 0 0 0
0 0 0 0 0 0 0 0 0 0 0 0 0 0 0 0 0 0 0 0 0 0 0 0 0 0 0 0 0 0 0 0 0 0 0 0
0 0 0 0 0 0 0 0 0 0 0 0 0 0 0 0 0 0 0 0 0
##$SHL_SFCOEFFS11= (0..200)
0 0 0 0 0 0 0 0 0 0 0 0 0 0 0 0 0 0 0 0 0 0 0 0 0 0 0 0 0 0 0 0 0 0 0 0
0 0 0 0 0 0 0 0 0 0 0 0 0 0 0 0 0 0 0 0 0 0 0 0 0 0 0 0 0 0 0 0 0 0 0 0
0 0 0 0 0 0 0 0 0 0 0 0 0 0 0 0 0 0 0 0 0 0 0 0 0 0 0 0 0 0 0 0 0 0 0 0
0 0 0 0 0 0 0 0 0 0 0 0 0 0 0 0 0 0 0 0 0 0 0 0 0 0 0 0 0 0 0 0 0 0 0 0
0 0 0 0 0 0 0 0 0 0 0 0 0 0 0 0 0 0 0 0 0 0 0 0 0 0 0 0 0 0 0 0 0 0 0 0
0 0 0 0 0 0 0 0 0 0 0 0 0 0 0 0 0 0 0 0 0
##$SHL_SFCOEFFS12= (0..200)
0 0 0 0 0 0 0 0 0 0 0 0 0 0 0 0 0 0 0 0 0 0 0 0 0 0 0 0 0 0 0 0 0 0 0 0
0 0 0 0 0 0 0 0 0 0 0 0 0 0 0 0 0 0 0 0 0 0 0 0 0 0 0 0 0 0 0 0 0 0 0 0
0 0 0 0 0 0 0 0 0 0 0 0 0 0 0 0 0 0 0 0 0 0 0 0 0 0 0 0 0 0 0 0 0 0 0 0
0 0 0 0 0 0 0 0 0 0 0 0 0 0 0 0 0 0 0 0 0 0 0 0 0 0 0 0 0 0 0 0 0 0 0 0
0 0 0 0 0 0 0 0 0 0 0 0 0 0 0 0 0 0 0 0 0 0 0 0 0 0 0 0 0 0 0 0 0 0 0 0
0 0 0 0 0 0 0 0 0 0 0 0 0 0 0 0 0 0 0 0 0
##$SHL_SFCOEFFS13= (0..200)
0 0 0 0 0 0 0 0 0 0 0 0 0 0 0 0 0 0 0 0 0 0 0 0 0 0 0 0 0 0 0 0 0 0 0 0
0 0 0 0 0 0 0 0 0 0 0 0 0 0 0 0 0 0 0 0 0 0 0 0 0 0 0 0 0 0 0 0 0 0 0 0
0 0 0 0 0 0 0 0 0 0 0 0 0 0 0 0 0 0 0 0 0 0 0 0 0 0 0 0 0 0 0 0 0 0 0 0
0 0 0 0 0 0 0 0 0 0 0 0 0 0 0 0 0 0 0 0 0 0 0 0 0 0 0 0 0 0 0 0 0 0 0 0
0 0 0 0 0 0 0 0 0 0 0 0 0 0 0 0 0 0 0 0 0 0 0 0 0 0 0 0 0 0 0 0 0 0 0 0
0 0 0 0 0 0 0 0 0 0 0 0 0 0 0 0 0 0 0 0 0
##$SHL_SFCOEFFS14= (0..200)
0 0 0 0 0 0 0 0 0 0 0 0 0 0 0 0 0 0 0 0 0 0 0 0 0 0 0 0 0 0 0 0 0 0 0 0
0 0 0 0 0 0 0 0 0 0 0 0 0 0 0 0 0 0 0 0 0 0 0 0 0 0 0 0 0 0 0 0 0 0 0 0
0 0 0 0 0 0 0 0 0 0 0 0 0 0 0 0 0 0 0 0 0 0 0 0 0 0 0 0 0 0 0 0 0 0 0 0
0 0 0 0 0 0 0 0 0 0 0 0 0 0 0 0 0 0 0 0 0 0 0 0 0 0 0 0 0 0 0 0 0 0 0 0
0 0 0 0 0 0 0 0 0 0 0 0 0 0 0 0 0 0 0 0 0 0 0 0 0 0 0 0 0 0 0 0 0 0 0 0
0 0 0 0 0 0 0 0 0 0 0 0 0 0 0 0 0 0 0 0 0
##$SHL_SFCOEFFS15= (0..200)
0 0 0 0 0 0 0 0 0 0 0 0 0 0 0 0 0 0 0 0 0 0 0 0 0 0 0 0 0 0 0 0 0 0 0 0
0 0 0 0 0 0 0 0 0 0 0 0 0 0 0 0 0 0 0 0 0 0 0 0 0 0 0 0 0 0 0 0 0 0 0 0
0 0 0 0 0 0 0 0 0 0 0 0 0 0 0 0 0 0 0 0 0 0 0 0 0 0 0 0 0 0 0 0 0 0 0 0
0 0 0 0 0 0 0 0 0 0 0 0 0 0 0 0 0 0 0 0 0 0 0 0 0 0 0 0 0 0 0 0 0 0 0 0
0 0 0 0 0 0 0 0 0 0 0 0 0 0 0 0 0 0 0 0 0 0 0 0 0 0 0 0 0 0 0 0 0 0 0 0
0 0 0 0 0 0 0 0 0 0 0 0 0 0 0 0 0 0 0 0 0
##$SHL_SFCOEFFS2= (0..200)
0 0 0 0 0 0 0 0 0 0 0 0 0 0 0 0 0 0 0 0 0 0 0 0 0 0 0 0 0 0 0 0 0 0 0 0
0 0 0 0 0 0 0 0 0 0 0 0 0 0 0 0 0 0 0 0 0 0 0 0 0 0 0 0 0 0 0 0 0 0 0 0
0 0 0 0 0 0 0 0 0 0 0 0 0 0 0 0 0 0 0 0 0 0 0 0 0 0 0 0 0 0 0 0 0 0 0 0
0 0 0 0 0 0 0 0 0 0 0 0 0 0 0 0 0 0 0 0 0 0 0 0 0 0 0 0 0 0 0 0 0 0 0 0
0 0 0 0 0 0 0 0 0 0 0 0 0 0 0 0 0 0 0 0 0 0 0 0 0 0 0 0 0 0 0 0 0 0 0 0
0 0 0 0 0 0 0 0 0 0 0 0 0 0 0 0 0 0 0 0 0
##$SHL_SFCOEFFS3= (0..200)
0 0 0 0 0 0 0 0 0 0 0 0 0 0 0 0 0 0 0 0 0 0 0 0 0 0 0 0 0 0 0 0 0 0 0 0
0 0 0 0 0 0 0 0 0 0 0 0 0 0 0 0 0 0 0 0 0 0 0 0 0 0 0 0 0 0 0 0 0 0 0 0
0 0 0 0 0 0 0 0 0 0 0 0 0 0 0 0 0 0 0 0 0 0 0 0 0 0 0 0 0 0 0 0 0 0 0 0
0 0 0 0 0 0 0 0 0 0 0 0 0 0 0 0 0 0 0 0 0 0 0 0 0 0 0 0 0 0 0 0 0 0 0 0
0 0 0 0 0 0 0 0 0 0 0 0 0 0 0 0 0 0 0 0 0 0 0 0 0 0 0 0 0 0 0 0 0 0 0 0
0 0 0 0 0 0 0 0 0 0 0 0 0 0 0 0 0 0 0 0 0
##$SHL_SFCOEFFS4= (0..200)
0 0 0 0 0 0 0 0 0 0 0 0 0 0 0 0 0 0 0 0 0 0 0 0 0 0 0 0 0 0 0 0 0 0 0 0
0 0 0 0 0 0 0 0 0 0 0 0 0 0 0 0 0 0 0 0 0 0 0 0 0 0 0 0 0 0 0 0 0 0 0 0
0 0 0 0 0 0 0 0 0 0 0 0 0 0 0 0 0 0 0 0 0 0 0 0 0 0 0 0 0 0 0 0 0 0 0 0
0 0 0 0 0 0 0 0 0 0 0 0 0 0 0 0 0 0 0 0 0 0 0 0 0 0 0 0 0 0 0 0 0 0 0 0
0 0 0 0 0 0 0 0 0 0 0 0 0 0 0 0 0 0 0 0 0 0 0 0 0 0 0 0 0 0 0 0 0 0 0 0
0 0 0 0 0 0 0 0 0 0 0 0 0 0 0 0 0 0 0 0 0
##$SHL_SFCOEFFS5= (0..200)
0 0 0 0 0 0 0 0 0 0 0 0 0 0 0 0 0 0 0 0 0 0 0 0 0 0 0 0 0 0 0 0 0 0 0 0
0 0 0 0 0 0 0 0 0 0 0 0 0 0 0 0 0 0 0 0 0 0 0 0 0 0 0 0 0 0 0 0 0 0 0 0
0 0 0 0 0 0 0 0 0 0 0 0 0 0 0 0 0 0 0 0 0 0 0 0 0 0 0 0 0 0 0 0 0 0 0 0
0 0 0 0 0 0 0 0 0 0 0 0 0 0 0 0 0 0 0 0 0 0 0 0 0 0 0 0 0 0 0 0 0 0 0 0
0 0 0 0 0 0 0 0 0 0 0 0 0 0 0 0 0 0 0 0 0 0 0 0 0 0 0 0 0 0 0 0 0 0 0 0
0 0 0 0 0 0 0 0 0 0 0 0 0 0 0 0 0 0 0 0 0
##$SHL_SFCOEFFS6= (0..200)
0 0 0 0 0 0 0 0 0 0 0 0 0 0 0 0 0 0 0 0 0 0 0 0 0 0 0 0 0 0 0 0 0 0 0 0
0 0 0 0 0 0 0 0 0 0 0 0 0 0 0 0 0 0 0 0 0 0 0 0 0 0 0 0 0 0 0 0 0 0 0 0
0 0 0 0 0 0 0 0 0 0 0 0 0 0 0 0 0 0 0 0 0 0 0 0 0 0 0 0 0 0 0 0 0 0 0 0
0 0 0 0 0 0 0 0 0 0 0 0 0 0 0 0 0 0 0 0 0 0 0 0 0 0 0 0 0 0 0 0 0 0 0 0
0 0 0 0 0 0 0 0 0 0 0 0 0 0 0 0 0 0 0 0 0 0 0 0 0 0 0 0 0 0 0 0 0 0 0 0
0 0 0 0 0 0 0 0 0 0 0 0 0 0 0 0 0 0 0 0 0
##$SHL_SFCOEFFS7= (0..200)
0 0 0 0 0 0 0 0 0 0 0 0 0 0 0 0 0 0 0 0 0 0 0 0 0 0 0 0 0 0 0 0 0 0 0 0
0 0 0 0 0 0 0 0 0 0 0 0 0 0 0 0 0 0 0 0 0 0 0 0 0 0 0 0 0 0 0 0 0 0 0 0
0 0 0 0 0 0 0 0 0 0 0 0 0 0 0 0 0 0 0 0 0 0 0 0 0 0 0 0 0 0 0 0 0 0 0 0
0 0 0 0 0 0 0 0 0 0 0 0 0 0 0 0 0 0 0 0 0 0 0 0 0 0 0 0 0 0 0 0 0 0 0 0
0 0 0 0 0 0 0 0 0 0 0 0 0 0 0 0 0 0 0 0 0 0 0 0 0 0 0 0 0 0 0 0 0 0 0 0
0 0 0 0 0 0 0 0 0 0 0 0 0 0 0 0 0 0 0 0 0
##$SHL_SFCOEFFS8= (0..200)
0 0 0 0 0 0 0 0 0 0 0 0 0 0 0 0 0 0 0 0 0 0 0 0 0 0 0 0 0 0 0 0 0 0 0 0
0 0 0 0 0 0 0 0 0 0 0 0 0 0 0 0 0 0 0 0 0 0 0 0 0 0 0 0 0 0 0 0 0 0 0 0
0 0 0 0 0 0 0 0 0 0 0 0 0 0 0 0 0 0 0 0 0 0 0 0 0 0 0 0 0 0 0 0 0 0 0 0
0 0 0 0 0 0 0 0 0 0 0 0 0 0 0 0 0 0 0 0 0 0 0 0 0 0 0 0 0 0 0 0 0 0 0 0
0 0 0 0 0 0 0 0 0 0 0 0 0 0 0 0 0 0 0 0 0 0 0 0 0 0 0 0 0 0 0 0 0 0 0 0
0 0 0 0 0 0 0 0 0 0 0 0 0 0 0 0 0 0 0 0 0
##$SHL_SFCOEFFS9= (0..200)
0 0 0 0 0 0 0 0 0 0 0 0 0 0 0 0 0 0 0 0 0 0 0 0 0 0 0 0 0 0 0 0 0 0 0 0
0 0 0 0 0 0 0 0 0 0 0 0 0 0 0 0 0 0 0 0 0 0 0 0 0 0 0 0 0 0 0 0 0 0 0 0
0 0 0 0 0 0 0 0 0 0 0 0 0 0 0 0 0 0 0 0 0 0 0 0 0 0 0 0 0 0 0 0 0 0 0 0
0 0 0 0 0 0 0 0 0 0 0 0 0 0 0 0 0 0 0 0 0 0 0 0 0 0 0 0 0 0 0 0 0 0 0 0
0 0 0 0 0 0 0 0 0 0 0 0 0 0 0 0 0 0 0 0 0 0 0 0 0 0 0 0 0 0 0 0 0 0 0 0
0 0 0 0 0 0 0 0 0 0 0 0 0 0 0 0 0 0 0 0 0
##$SHL_SMOOTHED= (0..15)
0 0 0 0 0 0 0 0 0 0 0 0 0 0 0 0
##$SHL_SMOOTHING= (0..15)
0 0 0 0 0 0 0 0 0 0 0 0 0 0 0 0
##$SHL_SPOAL= (0..15)
0 0 0 0 0 0 0 0 0 0 0 0 0 0 0 0
##$SHL_SPOFFS= (0..15)
0 0 0 0 0 0 0 0 0 0 0 0 0 0 0 0
##$SHL_SPOPH= (0..15)
0 0 0 0 0 0 0 0 0 0 0 0 0 0 0 0
##$SHL_STARTAMP= (0..15)
0 0 0 0 0 0 0 0 0 0 0 0 0 0 0 0
##$SHL_SW= (0..15)
0 0 0 0 0 0 0 0 0 0 0 0 0 0 0 0
##$SHL_SWDIR= (0..15)
-1 -1 -1 -1 -1 -1 -1 -1 -1 -1 -1 -1 -1 -1 -1 -1
##$SHL_TANKAPPA= (0..15)
0 0 0 0 0 0 0 0 0 0 0 0 0 0 0 0
##$SHL_TOTROT= (0..15)
90 0 0 0 0 0 0 0 0 0 0 0 0 0 0 0
##$SHL_TRUNCLEV= (0..15)
0 0 0 0 0 0 0 0 0 0 0 0 0 0 0 0
##$SHL_TYPE= (0..15)
<Excitation> <> <> <> <> <> <> <> <> <> <> <> <> <> <> <>
##$SHL_WINDOWSIZE= (0..15)
0 0 0 0 0 0 0 0 0 0 0 0 0 0 0 0
##$SHL_ZETA= (0..15)
0 0 0 0 0 0 0 0 0 0 0 0 0 0 0 0
##NPOINTS= 1000
##XYPOINTS= (XY..XY)
100.000000, 0.000000
100.000000, 0.000000
100.000000, 0.000000
100.000000, 0.000000
100.000000, 0.000000
100.000000, 0.000000
100.000000, 0.000000
100.000000, 0.000000
100.000000, 0.000000
100.000000, 0.000000
100.000000, 0.000000
100.000000, 0.000000
100.000000, 0.000000
100.000000, 0.000000
100.000000, 0.000000
100.000000, 0.000000
100.000000, 0.000000
100.000000, 0.000000
100.000000, 0.000000
100.000000, 0.000000
100.000000, 0.000000
100.000000, 0.000000
100.000000, 0.000000
100.000000, 0.000000
100.000000, 0.000000
100.000000, 0.000000
100.000000, 0.000000
100.000000, 0.000000
100.000000, 0.000000
100.000000, 0.000000
100.000000, 0.000000
100.000000, 0.000000
100.000000, 0.000000
100.000000, 0.000000
100.000000, 0.000000
100.000000, 0.000000
100.000000, 0.000000
100.000000, 0.000000
100.000000, 0.000000
100.000000, 0.000000
100.000000, 0.000000
100.000000, 0.000000
100.000000, 0.000000
100.000000, 0.000000
100.000000, 0.000000
100.000000, 0.000000
100.000000, 0.000000
100.000000, 0.000000
100.000000, 0.000000
100.000000, 0.000000
100.000000, 0.000000
100.000000, 0.000000
100.000000, 0.000000
100.000000, 0.000000
100.000000, 0.000000
100.000000, 0.000000
100.000000, 0.000000
100.000000, 0.000000
100.000000, 0.000000
100.000000, 0.000000
100.000000, 0.000000
100.000000, 0.000000
100.000000, 0.000000
100.000000, 0.000000
100.000000, 0.000000
100.000000, 0.000000
100.000000, 0.000000
100.000000, 0.000000
100.000000, 0.000000
100.000000, 0.000000
100.000000, 0.000000
100.000000, 0.000000
100.000000, 0.000000
100.000000, 0.000000
100.000000, 0.000000
100.000000, 0.000000
100.000000, 0.000000
100.000000, 0.000000
100.000000, 0.000000
100.000000, 0.000000
100.000000, 0.000000
100.000000, 0.000000
100.000000, 0.000000
100.000000, 0.000000
100.000000, 0.000000
100.000000, 0.000000
100.000000, 0.000000
100.000000, 0.000000
100.000000, 0.000000
100.000000, 0.000000
100.000000, 0.000000
100.000000, 0.000000
100.000000, 0.000000
100.000000, 0.000000
100.000000, 0.000000
100.000000, 0.000000
100.000000, 0.000000
100.000000, 0.000000
100.000000, 0.000000
100.000000, 0.000000
100.000000, 0.000000
100.000000, 0.000000
100.000000, 0.000000
100.000000, 0.000000
100.000000, 0.000000
100.000000, 0.000000
100.000000, 0.000000
100.000000, 0.000000
100.000000, 0.000000
100.000000, 0.000000
100.000000, 0.000000
100.000000, 0.000000
100.000000, 0.000000
100.000000, 0.000000
100.000000, 0.000000
100.000000, 0.000000
100.000000, 0.000000
100.000000, 0.000000
100.000000, 0.000000
100.000000, 0.000000
100.000000, 0.000000
100.000000, 0.000000
100.000000, 0.000000
100.000000, 0.000000
100.000000, 0.000000
100.000000, 0.000000
100.000000, 0.000000
100.000000, 0.000000
100.000000, 0.000000
100.000000, 0.000000
100.000000, 0.000000
100.000000, 0.000000
100.000000, 0.000000
100.000000, 0.000000
100.000000, 0.000000
100.000000, 0.000000
100.000000, 0.000000
100.000000, 0.000000
100.000000, 0.000000
100.000000, 0.000000
100.000000, 0.000000
100.000000, 0.000000
100.000000, 0.000000
100.000000, 0.000000
100.000000, 0.000000
100.000000, 0.000000
100.000000, 0.000000
100.000000, 0.000000
100.000000, 0.000000
100.000000, 0.000000
100.000000, 0.000000
100.000000, 0.000000
100.000000, 0.000000
100.000000, 0.000000
100.000000, 0.000000
100.000000, 0.000000
100.000000, 0.000000
100.000000, 0.000000
100.000000, 0.000000
100.000000, 0.000000
100.000000, 0.000000
100.000000, 0.000000
100.000000, 0.000000
100.000000, 0.000000
100.000000, 0.000000
100.000000, 0.000000
100.000000, 0.000000
100.000000, 0.000000
100.000000, 0.000000
100.000000, 0.000000
100.000000, 0.000000
100.000000, 0.000000
100.000000, 0.000000
100.000000, 0.000000
100.000000, 0.000000
100.000000, 0.000000
100.000000, 0.000000
100.000000, 0.000000
100.000000, 0.000000
100.000000, 0.000000
100.000000, 0.000000
100.000000, 0.000000
100.000000, 0.000000
100.000000, 0.000000
100.000000, 0.000000
100.000000, 0.000000
100.000000, 0.000000
100.000000, 0.000000
100.000000, 0.000000
100.000000, 0.000000
100.000000, 0.000000
100.000000, 0.000000
100.000000, 0.000000
100.000000, 0.000000
100.000000, 0.000000
100.000000, 0.000000
100.000000, 0.000000
100.000000, 0.000000
100.000000, 0.000000
100.000000, 0.000000
100.000000, 0.000000
100.000000, 0.000000
100.000000, 0.000000
100.000000, 0.000000
100.000000, 0.000000
100.000000, 0.000000
100.000000, 0.000000
100.000000, 0.000000
100.000000, 0.000000
100.000000, 0.000000
100.000000, 0.000000
100.000000, 0.000000
100.000000, 0.000000
100.000000, 0.000000
100.000000, 0.000000
100.000000, 0.000000
100.000000, 0.000000
100.000000, 0.000000
100.000000, 0.000000
100.000000, 0.000000
100.000000, 0.000000
100.000000, 0.000000
100.000000, 0.000000
100.000000, 0.000000
100.000000, 0.000000
100.000000, 0.000000
100.000000, 0.000000
100.000000, 0.000000
100.000000, 0.000000
100.000000, 0.000000
100.000000, 0.000000
100.000000, 0.000000
100.000000, 0.000000
100.000000, 0.000000
100.000000, 0.000000
100.000000, 0.000000
100.000000, 0.000000
100.000000, 0.000000
100.000000, 0.000000
100.000000, 0.000000
100.000000, 0.000000
100.000000, 0.000000
100.000000, 0.000000
100.000000, 0.000000
100.000000, 0.000000
100.000000, 0.000000
100.000000, 0.000000
100.000000, 0.000000
100.000000, 0.000000
100.000000, 0.000000
100.000000, 0.000000
100.000000, 0.000000
100.000000, 0.000000
100.000000, 0.000000
100.000000, 0.000000
100.000000, 0.000000
100.000000, 0.000000
100.000000, 0.000000
100.000000, 0.000000
100.000000, 0.000000
100.000000, 0.000000
100.000000, 0.000000
100.000000, 0.000000
100.000000, 0.000000
100.000000, 0.000000
100.000000, 0.000000
100.000000, 0.000000
100.000000, 0.000000
100.000000, 0.000000
100.000000, 0.000000
100.000000, 0.000000
100.000000, 0.000000
100.000000, 0.000000
100.000000, 0.000000
100.000000, 0.000000
100.000000, 0.000000
100.000000, 0.000000
100.000000, 0.000000
100.000000, 0.000000
100.000000, 0.000000
100.000000, 0.000000
100.000000, 0.000000
100.000000, 0.000000
100.000000, 0.000000
100.000000, 0.000000
100.000000, 0.000000
100.000000, 0.000000
100.000000, 0.000000
100.000000, 0.000000
100.000000, 0.000000
100.000000, 0.000000
100.000000, 0.000000
100.000000, 0.000000
100.000000, 0.000000
100.000000, 0.000000
100.000000, 0.000000
100.000000, 0.000000
100.000000, 0.000000
100.000000, 0.000000
100.000000, 0.000000
100.000000, 0.000000
100.000000, 0.000000
100.000000, 0.000000
100.000000, 0.000000
100.000000, 0.000000
100.000000, 0.000000
100.000000, 0.000000
100.000000, 0.000000
100.000000, 0.000000
100.000000, 0.000000
100.000000, 0.000000
100.000000, 0.000000
100.000000, 0.000000
100.000000, 0.000000
100.000000, 0.000000
100.000000, 0.000000
100.000000, 0.000000
100.000000, 0.000000
100.000000, 0.000000
100.000000, 0.000000
100.000000, 0.000000
100.000000, 0.000000
100.000000, 0.000000
100.000000, 0.000000
100.000000, 0.000000
100.000000, 0.000000
100.000000, 0.000000
100.000000, 0.000000
100.000000, 0.000000
100.000000, 0.000000
100.000000, 0.000000
100.000000, 0.000000
100.000000, 0.000000
100.000000, 0.000000
100.000000, 0.000000
100.000000, 0.000000
100.000000, 0.000000
100.000000, 0.000000
100.000000, 0.000000
100.000000, 0.000000
100.000000, 0.000000
100.000000, 0.000000
100.000000, 0.000000
100.000000, 0.000000
100.000000, 0.000000
100.000000, 0.000000
100.000000, 0.000000
100.000000, 0.000000
100.000000, 0.000000
100.000000, 0.000000
100.000000, 0.000000
100.000000, 0.000000
100.000000, 0.000000
100.000000, 0.000000
100.000000, 0.000000
100.000000, 0.000000
100.000000, 0.000000
100.000000, 0.000000
100.000000, 0.000000
100.000000, 0.000000
100.000000, 0.000000
100.000000, 0.000000
100.000000, 0.000000
100.000000, 0.000000
100.000000, 0.000000
100.000000, 0.000000
100.000000, 0.000000
100.000000, 0.000000
100.000000, 0.000000
100.000000, 0.000000
100.000000, 0.000000
100.000000, 0.000000
100.000000, 0.000000
100.000000, 0.000000
100.000000, 0.000000
100.000000, 0.000000
100.000000, 0.000000
100.000000, 0.000000
100.000000, 0.000000
100.000000, 0.000000
100.000000, 0.000000
100.000000, 0.000000
100.000000, 0.000000
100.000000, 0.000000
100.000000, 0.000000
100.000000, 0.000000
100.000000, 0.000000
100.000000, 0.000000
100.000000, 0.000000
100.000000, 0.000000
100.000000, 0.000000
100.000000, 0.000000
100.000000, 0.000000
100.000000, 0.000000
100.000000, 0.000000
100.000000, 0.000000
100.000000, 0.000000
100.000000, 0.000000
100.000000, 0.000000
100.000000, 0.000000
100.000000, 0.000000
100.000000, 0.000000
100.000000, 0.000000
100.000000, 0.000000
100.000000, 0.000000
100.000000, 0.000000
100.000000, 0.000000
100.000000, 0.000000
100.000000, 0.000000
100.000000, 0.000000
100.000000, 0.000000
100.000000, 0.000000
100.000000, 0.000000
100.000000, 0.000000
100.000000, 0.000000
100.000000, 0.000000
100.000000, 0.000000
100.000000, 0.000000
100.000000, 0.000000
100.000000, 0.000000
100.000000, 0.000000
100.000000, 0.000000
100.000000, 0.000000
100.000000, 0.000000
100.000000, 0.000000
100.000000, 0.000000
100.000000, 0.000000
100.000000, 0.000000
100.000000, 0.000000
100.000000, 0.000000
100.000000, 0.000000
100.000000, 0.000000
100.000000, 0.000000
100.000000, 0.000000
100.000000, 0.000000
100.000000, 0.000000
100.000000, 0.000000
100.000000, 0.000000
100.000000, 0.000000
100.000000, 0.000000
100.000000, 0.000000
100.000000, 0.000000
100.000000, 0.000000
100.000000, 0.000000
100.000000, 0.000000
100.000000, 0.000000
100.000000, 0.000000
100.000000, 0.000000
100.000000, 0.000000
100.000000, 0.000000
100.000000, 0.000000
100.000000, 0.000000
100.000000, 0.000000
100.000000, 0.000000
100.000000, 0.000000
100.000000, 0.000000
100.000000, 0.000000
100.000000, 0.000000
100.000000, 0.000000
100.000000, 0.000000
100.000000, 0.000000
100.000000, 0.000000
100.000000, 0.000000
100.000000, 0.000000
100.000000, 0.000000
100.000000, 0.000000
100.000000, 0.000000
100.000000, 0.000000
100.000000, 0.000000
100.000000, 0.000000
100.000000, 0.000000
100.000000, 0.000000
100.000000, 0.000000
100.000000, 0.000000
100.000000, 0.000000
100.000000, 0.000000
100.000000, 0.000000
100.000000, 0.000000
100.000000, 0.000000
100.000000, 0.000000
100.000000, 0.000000
100.000000, 0.000000
100.000000, 0.000000
100.000000, 0.000000
100.000000, 0.000000
100.000000, 0.000000
100.000000, 0.000000
100.000000, 0.000000
100.000000, 0.000000
100.000000, 0.000000
100.000000, 0.000000
100.000000, 0.000000
100.000000, 0.000000
100.000000, 0.000000
100.000000, 0.000000
100.000000, 0.000000
100.000000, 0.000000
100.000000, 0.000000
100.000000, 0.000000
100.000000, 0.000000
100.000000, 0.000000
100.000000, 0.000000
100.000000, 0.000000
100.000000, 0.000000
100.000000, 0.000000
100.000000, 0.000000
100.000000, 0.000000
100.000000, 0.000000
100.000000, 0.000000
100.000000, 0.000000
100.000000, 0.000000
100.000000, 0.000000
100.000000, 0.000000
100.000000, 0.000000
100.000000, 0.000000
100.000000, 0.000000
100.000000, 0.000000
100.000000, 0.000000
100.000000, 0.000000
100.000000, 0.000000
100.000000, 0.000000
100.000000, 0.000000
100.000000, 0.000000
100.000000, 0.000000
100.000000, 0.000000
100.000000, 0.000000
100.000000, 0.000000
100.000000, 0.000000
100.000000, 0.000000
100.000000, 0.000000
100.000000, 0.000000
100.000000, 0.000000
100.000000, 0.000000
100.000000, 0.000000
100.000000, 0.000000
100.000000, 0.000000
100.000000, 0.000000
100.000000, 0.000000
100.000000, 0.000000
100.000000, 0.000000
100.000000, 0.000000
100.000000, 0.000000
100.000000, 0.000000
100.000000, 0.000000
100.000000, 0.000000
100.000000, 0.000000
100.000000, 0.000000
100.000000, 0.000000
100.000000, 0.000000
100.000000, 0.000000
100.000000, 0.000000
100.000000, 0.000000
100.000000, 0.000000
100.000000, 0.000000
100.000000, 0.000000
100.000000, 0.000000
100.000000, 0.000000
100.000000, 0.000000
100.000000, 0.000000
100.000000, 0.000000
100.000000, 0.000000
100.000000, 0.000000
100.000000, 0.000000
100.000000, 0.000000
100.000000, 0.000000
100.000000, 0.000000
100.000000, 0.000000
100.000000, 0.000000
100.000000, 0.000000
100.000000, 0.000000
100.000000, 0.000000
100.000000, 0.000000
100.000000, 0.000000
100.000000, 0.000000
100.000000, 0.000000
100.000000, 0.000000
100.000000, 0.000000
100.000000, 0.000000
100.000000, 0.000000
100.000000, 0.000000
100.000000, 0.000000
100.000000, 0.000000
100.000000, 0.000000
100.000000, 0.000000
100.000000, 0.000000
100.000000, 0.000000
100.000000, 0.000000
100.000000, 0.000000
100.000000, 0.000000
100.000000, 0.000000
100.000000, 0.000000
100.000000, 0.000000
100.000000, 0.000000
100.000000, 0.000000
100.000000, 0.000000
100.000000, 0.000000
100.000000, 0.000000
100.000000, 0.000000
100.000000, 0.000000
100.000000, 0.000000
100.000000, 0.000000
100.000000, 0.000000
100.000000, 0.000000
100.000000, 0.000000
100.000000, 0.000000
100.000000, 0.000000
100.000000, 0.000000
100.000000, 0.000000
100.000000, 0.000000
100.000000, 0.000000
100.000000, 0.000000
100.000000, 0.000000
100.000000, 0.000000
100.000000, 0.000000
100.000000, 0.000000
100.000000, 0.000000
100.000000, 0.000000
100.000000, 0.000000
100.000000, 0.000000
100.000000, 0.000000
100.000000, 0.000000
100.000000, 0.000000
100.000000, 0.000000
100.000000, 0.000000
100.000000, 0.000000
100.000000, 0.000000
100.000000, 0.000000
100.000000, 0.000000
100.000000, 0.000000
100.000000, 0.000000
100.000000, 0.000000
100.000000, 0.000000
100.000000, 0.000000
100.000000, 0.000000
100.000000, 0.000000
100.000000, 0.000000
100.000000, 0.000000
100.000000, 0.000000
100.000000, 0.000000
100.000000, 0.000000
100.000000, 0.000000
100.000000, 0.000000
100.000000, 0.000000
100.000000, 0.000000
100.000000, 0.000000
100.000000, 0.000000
100.000000, 0.000000
100.000000, 0.000000
100.000000, 0.000000
100.000000, 0.000000
100.000000, 0.000000
100.000000, 0.000000
100.000000, 0.000000
100.000000, 0.000000
100.000000, 0.000000
100.000000, 0.000000
100.000000, 0.000000
100.000000, 0.000000
100.000000, 0.000000
100.000000, 0.000000
100.000000, 0.000000
100.000000, 0.000000
100.000000, 0.000000
100.000000, 0.000000
100.000000, 0.000000
100.000000, 0.000000
100.000000, 0.000000
100.000000, 0.000000
100.000000, 0.000000
100.000000, 0.000000
100.000000, 0.000000
100.000000, 0.000000
100.000000, 0.000000
100.000000, 0.000000
100.000000, 0.000000
100.000000, 0.000000
100.000000, 0.000000
100.000000, 0.000000
100.000000, 0.000000
100.000000, 0.000000
100.000000, 0.000000
100.000000, 0.000000
100.000000, 0.000000
100.000000, 0.000000
100.000000, 0.000000
100.000000, 0.000000
100.000000, 0.000000
100.000000, 0.000000
100.000000, 0.000000
100.000000, 0.000000
100.000000, 0.000000
100.000000, 0.000000
100.000000, 0.000000
100.000000, 0.000000
100.000000, 0.000000
100.000000, 0.000000
100.000000, 0.000000
100.000000, 0.000000
100.000000, 0.000000
100.000000, 0.000000
100.000000, 0.000000
100.000000, 0.000000
100.000000, 0.000000
100.000000, 0.000000
100.000000, 0.000000
100.000000, 0.000000
100.000000, 0.000000
100.000000, 0.000000
100.000000, 0.000000
100.000000, 0.000000
100.000000, 0.000000
100.000000, 0.000000
100.000000, 0.000000
100.000000, 0.000000
100.000000, 0.000000
100.000000, 0.000000
100.000000, 0.000000
100.000000, 0.000000
100.000000, 0.000000
100.000000, 0.000000
100.000000, 0.000000
100.000000, 0.000000
100.000000, 0.000000
100.000000, 0.000000
100.000000, 0.000000
100.000000, 0.000000
100.000000, 0.000000
100.000000, 0.000000
100.000000, 0.000000
100.000000, 0.000000
100.000000, 0.000000
100.000000, 0.000000
100.000000, 0.000000
100.000000, 0.000000
100.000000, 0.000000
100.000000, 0.000000
100.000000, 0.000000
100.000000, 0.000000
100.000000, 0.000000
100.000000, 0.000000
100.000000, 0.000000
100.000000, 0.000000
100.000000, 0.000000
100.000000, 0.000000
100.000000, 0.000000
100.000000, 0.000000
100.000000, 0.000000
100.000000, 0.000000
100.000000, 0.000000
100.000000, 0.000000
100.000000, 0.000000
100.000000, 0.000000
100.000000, 0.000000
100.000000, 0.000000
100.000000, 0.000000
100.000000, 0.000000
100.000000, 0.000000
100.000000, 0.000000
100.000000, 0.000000
100.000000, 0.000000
100.000000, 0.000000
100.000000, 0.000000
100.000000, 0.000000
100.000000, 0.000000
100.000000, 0.000000
100.000000, 0.000000
100.000000, 0.000000
100.000000, 0.000000
100.000000, 0.000000
100.000000, 0.000000
100.000000, 0.000000
100.000000, 0.000000
100.000000, 0.000000
100.000000, 0.000000
100.000000, 0.000000
100.000000, 0.000000
100.000000, 0.000000
100.000000, 0.000000
100.000000, 0.000000
100.000000, 0.000000
100.000000, 0.000000
100.000000, 0.000000
100.000000, 0.000000
100.000000, 0.000000
100.000000, 0.000000
100.000000, 0.000000
100.000000, 0.000000
100.000000, 0.000000
100.000000, 0.000000
100.000000, 0.000000
100.000000, 0.000000
100.000000, 0.000000
100.000000, 0.000000
100.000000, 0.000000
100.000000, 0.000000
100.000000, 0.000000
100.000000, 0.000000
100.000000, 0.000000
100.000000, 0.000000
100.000000, 0.000000
100.000000, 0.000000
100.000000, 0.000000
100.000000, 0.000000
100.000000, 0.000000
100.000000, 0.000000
100.000000, 0.000000
100.000000, 0.000000
100.000000, 0.000000
100.000000, 0.000000
100.000000, 0.000000
100.000000, 0.000000
100.000000, 0.000000
100.000000, 0.000000
100.000000, 0.000000
100.000000, 0.000000
100.000000, 0.000000
100.000000, 0.000000
100.000000, 0.000000
100.000000, 0.000000
100.000000, 0.000000
100.000000, 0.000000
100.000000, 0.000000
100.000000, 0.000000
100.000000, 0.000000
100.000000, 0.000000
100.000000, 0.000000
100.000000, 0.000000
100.000000, 0.000000
100.000000, 0.000000
100.000000, 0.000000
100.000000, 0.000000
100.000000, 0.000000
100.000000, 0.000000
100.000000, 0.000000
100.000000, 0.000000
100.000000, 0.000000
100.000000, 0.000000
100.000000, 0.000000
100.000000, 0.000000
100.000000, 0.000000
100.000000, 0.000000
100.000000, 0.000000
100.000000, 0.000000
100.000000, 0.000000
100.000000, 0.000000
100.000000, 0.000000
100.000000, 0.000000
100.000000, 0.000000
100.000000, 0.000000
100.000000, 0.000000
100.000000, 0.000000
100.000000, 0.000000
100.000000, 0.000000
100.000000, 0.000000
100.000000, 0.000000
100.000000, 0.000000
100.000000, 0.000000
100.000000, 0.000000
100.000000, 0.000000
100.000000, 0.000000
100.000000, 0.000000
100.000000, 0.000000
100.000000, 0.000000
100.000000, 0.000000
100.000000, 0.000000
100.000000, 0.000000
100.000000, 0.000000
100.000000, 0.000000
100.000000, 0.000000
100.000000, 0.000000
100.000000, 0.000000
100.000000, 0.000000
100.000000, 0.000000
100.000000, 0.000000
100.000000, 0.000000
100.000000, 0.000000
100.000000, 0.000000
100.000000, 0.000000
100.000000, 0.000000
100.000000, 0.000000
100.000000, 0.000000
100.000000, 0.000000
100.000000, 0.000000
100.000000, 0.000000
100.000000, 0.000000
100.000000, 0.000000
100.000000, 0.000000
100.000000, 0.000000
100.000000, 0.000000
100.000000, 0.000000
100.000000, 0.000000
100.000000, 0.000000
100.000000, 0.000000
100.000000, 0.000000
100.000000, 0.000000
100.000000, 0.000000
100.000000, 0.000000
100.000000, 0.000000
100.000000, 0.000000
100.000000, 0.000000
100.000000, 0.000000
100.000000, 0.000000
100.000000, 0.000000
100.000000, 0.000000
100.000000, 0.000000
100.000000, 0.000000
100.000000, 0.000000
100.000000, 0.000000
100.000000, 0.000000
100.000000, 0.000000
100.000000, 0.000000
100.000000, 0.000000
100.000000, 0.000000
100.000000, 0.000000
100.000000, 0.000000
100.000000, 0.000000
100.000000, 0.000000
100.000000, 0.000000
100.000000, 0.000000
100.000000, 0.000000
100.000000, 0.000000
100.000000, 0.000000
100.000000, 0.000000
100.000000, 0.000000
100.000000, 0.000000
100.000000, 0.000000
100.000000, 0.000000
100.000000, 0.000000
100.000000, 0.000000
100.000000, 0.000000
100.000000, 0.000000
100.000000, 0.000000
100.000000, 0.000000
100.000000, 0.000000
100.000000, 0.000000
100.000000, 0.000000
100.000000, 0.000000
100.000000, 0.000000
100.000000, 0.000000
100.000000, 0.000000
100.000000, 0.000000
100.000000, 0.000000
100.000000, 0.000000
100.000000, 0.000000
100.000000, 0.000000
100.000000, 0.000000
100.000000, 0.000000
100.000000, 0.000000
100.000000, 0.000000
100.000000, 0.000000
100.000000, 0.000000
100.000000, 0.000000
100.000000, 0.000000
100.000000, 0.000000
100.000000, 0.000000
100.000000, 0.000000
100.000000, 0.000000
100.000000, 0.000000
100.000000, 0.000000
100.000000, 0.000000
100.000000, 0.000000
100.000000, 0.000000
100.000000, 0.000000
100.000000, 0.000000
100.000000, 0.000000
100.000000, 0.000000
100.000000, 0.000000
100.000000, 0.000000
100.000000, 0.000000
100.000000, 0.000000
100.000000, 0.000000
100.000000, 0.000000
100.000000, 0.000000
100.000000, 0.000000
100.000000, 0.000000
100.000000, 0.000000
100.000000, 0.000000
100.000000, 0.000000
100.000000, 0.000000
100.000000, 0.000000
100.000000, 0.000000
100.000000, 0.000000
100.000000, 0.000000
100.000000, 0.000000
100.000000, 0.000000
100.000000, 0.000000
100.000000, 0.000000
100.000000, 0.000000
100.000000, 0.000000
100.000000, 0.000000
100.000000, 0.000000
100.000000, 0.000000
100.000000, 0.000000
100.000000, 0.000000
100.000000, 0.000000
100.000000, 0.000000
100.000000, 0.000000
100.000000, 0.000000
100.000000, 0.000000
100.000000, 0.000000
##END=
##XYPOINTS= (XY..XY)
100.000000, 0.000000
100.000000, 0.000000
100.000000, 0.000000
100.000000, 0.000000
100.000000, 0.000000
100.000000, 0.000000
100.000000, 0.000000
100.000000, 0.000000
100.000000, 0.000000
100.000000, 0.000000
100.000000, 0.000000
100.000000, 0.000000
100.000000, 0.000000
100.000000, 0.000000
100.000000, 0.000000
100.000000, 0.000000
100.000000, 0.000000
100.000000, 0.000000
100.000000, 0.000000
100.000000, 0.000000
100.000000, 0.000000
100.000000, 0.000000
100.000000, 0.000000
100.000000, 0.000000
100.000000, 0.000000
100.000000, 0.000000
100.000000, 0.000000
100.000000, 0.000000
100.000000, 0.000000
100.000000, 0.000000
100.000000, 0.000000
100.000000, 0.000000
100.000000, 0.000000
100.000000, 0.000000
100.000000, 0.000000
100.000000, 0.000000
100.000000, 0.000000
100.000000, 0.000000
100.000000, 0.000000
100.000000, 0.000000
100.000000, 0.000000
100.000000, 0.000000
100.000000, 0.000000
100.000000, 0.000000
100.000000, 0.000000
100.000000, 0.000000
100.000000, 0.000000
100.000000, 0.000000
100.000000, 0.000000
100.000000, 0.000000
100.000000, 0.000000
100.000000, 0.000000
100.000000, 0.000000
100.000000, 0.000000
100.000000, 0.000000
100.000000, 0.000000
100.000000, 0.000000
100.000000, 0.000000
100.000000, 0.000000
100.000000, 0.000000
100.000000, 0.000000
100.000000, 0.000000
100.000000, 0.000000
100.000000, 0.000000
100.000000, 0.000000
100.000000, 0.000000
100.000000, 0.000000
100.000000, 0.000000
100.000000, 0.000000
100.000000, 0.000000
100.000000, 0.000000
100.000000, 0.000000
100.000000, 0.000000
100.000000, 0.000000
100.000000, 0.000000
100.000000, 0.000000
100.000000, 0.000000
100.000000, 0.000000
100.000000, 0.000000
100.000000, 0.000000
100.000000, 0.000000
100.000000, 0.000000
100.000000, 0.000000
100.000000, 0.000000
100.000000, 0.000000
100.000000, 0.000000
100.000000, 0.000000
100.000000, 0.000000
100.000000, 0.000000
100.000000, 0.000000
100.000000, 0.000000
100.000000, 0.000000
100.000000, 0.000000
100.000000, 0.000000
100.000000, 0.000000
100.000000, 0.000000
100.000000, 0.000000
100.000000, 0.000000
100.000000, 0.000000
100.000000, 0.000000
100.000000, 0.000000
100.000000, 0.000000
100.000000, 0.000000
100.000000, 0.000000
100.000000, 0.000000
100.000000, 0.000000
100.000000, 0.000000
100.000000, 0.000000
100.000000, 0.000000
100.000000, 0.000000
100.000000, 0.000000
100.000000, 0.000000
100.000000, 0.000000
100.000000, 0.000000
100.000000, 0.000000
100.000000, 0.000000
100.000000, 0.000000
100.000000, 0.000000
100.000000, 0.000000
100.000000, 0.000000
100.000000, 0.000000
100.000000, 0.000000
100.000000, 0.000000
100.000000, 0.000000
100.000000, 0.000000
100.000000, 0.000000
100.000000, 0.000000
100.000000, 0.000000
100.000000, 0.000000
100.000000, 0.000000
100.000000, 0.000000
100.000000, 0.000000
100.000000, 0.000000
100.000000, 0.000000
100.000000, 0.000000
100.000000, 0.000000
100.000000, 0.000000
100.000000, 0.000000
100.000000, 0.000000
100.000000, 0.000000
100.000000, 0.000000
100.000000, 0.000000
100.000000, 0.000000
100.000000, 0.000000
100.000000, 0.000000
100.000000, 0.000000
100.000000, 0.000000
100.000000, 0.000000
100.000000, 0.000000
100.000000, 0.000000
100.000000, 0.000000
100.000000, 0.000000
100.000000, 0.000000
100.000000, 0.000000
100.000000, 0.000000
100.000000, 0.000000
100.000000, 0.000000
100.000000, 0.000000
100.000000, 0.000000
100.000000, 0.000000
100.000000, 0.000000
100.000000, 0.000000
100.000000, 0.000000
100.000000, 0.000000
100.000000, 0.000000
100.000000, 0.000000
100.000000, 0.000000
100.000000, 0.000000
100.000000, 0.000000
100.000000, 0.000000
100.000000, 0.000000
100.000000, 0.000000
100.000000, 0.000000
100.000000, 0.000000
100.000000, 0.000000
100.000000, 0.000000
100.000000, 0.000000
100.000000, 0.000000
100.000000, 0.000000
100.000000, 0.000000
100.000000, 0.000000
100.000000, 0.000000
100.000000, 0.000000
100.000000, 0.000000
100.000000, 0.000000
100.000000, 0.000000
100.000000, 0.000000
100.000000, 0.000000
100.000000, 0.000000
100.000000, 0.000000
100.000000, 0.000000
100.000000, 0.000000
100.000000, 0.000000
100.000000, 0.000000
100.000000, 0.000000
100.000000, 0.000000
100.000000, 0.000000
100.000000, 0.000000
100.000000, 0.000000
100.000000, 0.000000
100.000000, 0.000000
100.000000, 0.000000
100.000000, 0.000000
100.000000, 0.000000
100.000000, 0.000000
100.000000, 0.000000
100.000000, 0.000000
100.000000, 0.000000
100.000000, 0.000000
100.000000, 0.000000
100.000000, 0.000000
100.000000, 0.000000
100.000000, 0.000000
100.000000, 0.000000
100.000000, 0.000000
100.000000, 0.000000
100.000000, 0.000000
100.000000, 0.000000
100.000000, 0.000000
100.000000, 0.000000
100.000000, 0.000000
100.000000, 0.000000
100.000000, 0.000000
100.000000, 0.000000
100.000000, 0.000000
100.000000, 0.000000
100.000000, 0.000000
100.000000, 0.000000
100.000000, 0.000000
100.000000, 0.000000
100.000000, 0.000000
100.000000, 0.000000
100.000000, 0.000000
100.000000, 0.000000
100.000000, 0.000000
100.000000, 0.000000
100.000000, 0.000000
100.000000, 0.000000
100.000000, 0.000000
100.000000, 0.000000
100.000000, 0.000000
100.000000, 0.000000
100.000000, 0.000000
100.000000, 0.000000
100.000000, 0.000000
100.000000, 0.000000
100.000000, 0.000000
100.000000, 0.000000
100.000000, 0.000000
100.000000, 0.000000
100.000000, 0.000000
100.000000, 0.000000
100.000000, 0.000000
100.000000, 0.000000
100.000000, 0.000000
100.000000, 0.000000
100.000000, 0.000000
100.000000, 0.000000
100.000000, 0.000000
100.000000, 0.000000
100.000000, 0.000000
100.000000, 0.000000
100.000000, 0.000000
100.000000, 0.000000
100.000000, 0.000000
100.000000, 0.000000
100.000000, 0.000000
100.000000, 0.000000
100.000000, 0.000000
100.000000, 0.000000
100.000000, 0.000000
100.000000, 0.000000
100.000000, 0.000000
100.000000, 0.000000
100.000000, 0.000000
100.000000, 0.000000
100.000000, 0.000000
100.000000, 0.000000
100.000000, 0.000000
100.000000, 0.000000
100.000000, 0.000000
100.000000, 0.000000
100.000000, 0.000000
100.000000, 0.000000
100.000000, 0.000000
100.000000, 0.000000
100.000000, 0.000000
100.000000, 0.000000
100.000000, 0.000000
100.000000, 0.000000
100.000000, 0.000000
100.000000, 0.000000
100.000000, 0.000000
100.000000, 0.000000
100.000000, 0.000000
100.000000, 0.000000
100.000000, 0.000000
100.000000, 0.000000
100.000000, 0.000000
100.000000, 0.000000
100.000000, 0.000000
100.000000, 0.000000
100.000000, 0.000000
100.000000, 0.000000
100.000000, 0.000000
100.000000, 0.000000
100.000000, 0.000000
100.000000, 0.000000
100.000000, 0.000000
100.000000, 0.000000
100.000000, 0.000000
100.000000, 0.000000
100.000000, 0.000000
100.000000, 0.000000
100.000000, 0.000000
100.000000, 0.000000
100.000000, 0.000000
100.000000, 0.000000
100.000000, 0.000000
100.000000, 0.000000
100.000000, 0.000000
100.000000, 0.000000
100.000000, 0.000000
100.000000, 0.000000
100.000000, 0.000000
100.000000, 0.000000
100.000000, 0.000000
100.000000, 0.000000
100.000000, 0.000000
100.000000, 0.000000
100.000000, 0.000000
100.000000, 0.000000
100.000000, 0.000000
100.000000, 0.000000
100.000000, 0.000000
100.000000, 0.000000
100.000000, 0.000000
100.000000, 0.000000
100.000000, 0.000000
100.000000, 0.000000
100.000000, 0.000000
100.000000, 0.000000
100.000000, 0.000000
100.000000, 0.000000
100.000000, 0.000000
100.000000, 0.000000
100.000000, 0.000000
100.000000, 0.000000
100.000000, 0.000000
100.000000, 0.000000
100.000000, 0.000000
100.000000, 0.000000
100.000000, 0.000000
100.000000, 0.000000
100.000000, 0.000000
100.000000, 0.000000
100.000000, 0.000000
100.000000, 0.000000
100.000000, 0.000000
100.000000, 0.000000
100.000000, 0.000000
100.000000, 0.000000
100.000000, 0.000000
100.000000, 0.000000
100.000000, 0.000000
100.000000, 0.000000
100.000000, 0.000000
100.000000, 0.000000
100.000000, 0.000000
100.000000, 0.000000
100.000000, 0.000000
100.000000, 0.000000
100.000000, 0.000000
100.000000, 0.000000
100.000000, 0.000000
100.000000, 0.000000
100.000000, 0.000000
100.000000, 0.000000
100.000000, 0.000000
100.000000, 0.000000
100.000000, 0.000000
100.000000, 0.000000
100.000000, 0.000000
100.000000, 0.000000
100.000000, 0.000000
100.000000, 0.000000
100.000000, 0.000000
100.000000, 0.000000
100.000000, 0.000000
100.000000, 0.000000
100.000000, 0.000000
100.000000, 0.000000
100.000000, 0.000000
100.000000, 0.000000
100.000000, 0.000000
100.000000, 0.000000
100.000000, 0.000000
100.000000, 0.000000
100.000000, 0.000000
100.000000, 0.000000
100.000000, 0.000000
100.000000, 0.000000
100.000000, 0.000000
100.000000, 0.000000
100.000000, 0.000000
100.000000, 0.000000
100.000000, 0.000000
100.000000, 0.000000
100.000000, 0.000000
100.000000, 0.000000
100.000000, 0.000000
100.000000, 0.000000
100.000000, 0.000000
100.000000, 0.000000
100.000000, 0.000000
100.000000, 0.000000
100.000000, 0.000000
100.000000, 0.000000
100.000000, 0.000000
100.000000, 0.000000
100.000000, 0.000000
100.000000, 0.000000
100.000000, 0.000000
100.000000, 0.000000
100.000000, 0.000000
100.000000, 0.000000
100.000000, 0.000000
100.000000, 0.000000
100.000000, 0.000000
100.000000, 0.000000
100.000000, 0.000000
100.000000, 0.000000
100.000000, 0.000000
100.000000, 0.000000
100.000000, 0.000000
100.000000, 0.000000
100.000000, 0.000000
100.000000, 0.000000
100.000000, 0.000000
100.000000, 0.000000
100.000000, 0.000000
100.000000, 0.000000
100.000000, 0.000000
100.000000, 0.000000
100.000000, 0.000000
100.000000, 0.000000
100.000000, 0.000000
100.000000, 0.000000
100.000000, 0.000000
100.000000, 0.000000
100.000000, 0.000000
100.000000, 0.000000
100.000000, 0.000000
100.000000, 0.000000
100.000000, 0.000000
100.000000, 0.000000
100.000000, 0.000000
100.000000, 0.000000
100.000000, 0.000000
100.000000, 0.000000
100.000000, 0.000000
100.000000, 0.000000
100.000000, 0.000000
100.000000, 0.000000
100.000000, 0.000000
100.000000, 0.000000
100.000000, 0.000000
100.000000, 0.000000
100.000000, 0.000000
100.000000, 0.000000
100.000000, 0.000000
100.000000, 0.000000
100.000000, 0.000000
100.000000, 0.000000
100.000000, 0.000000
100.000000, 0.000000
100.000000, 0.000000
100.000000, 0.000000
100.000000, 0.000000
100.000000, 0.000000
100.000000, 0.000000
100.000000, 0.000000
100.000000, 0.000000
100.000000, 0.000000
100.000000, 0.000000
100.000000, 0.000000
100.000000, 0.000000
100.000000, 0.000000
100.000000, 0.000000
100.000000, 0.000000
100.000000, 0.000000
100.000000, 0.000000
100.000000, 0.000000
100.000000, 0.000000
100.000000, 0.000000
100.000000, 0.000000
100.000000, 0.000000
100.000000, 0.000000
100.000000, 0.000000
100.000000, 0.000000
100.000000, 0.000000
100.000000, 0.000000
100.000000, 0.000000
100.000000, 0.000000
100.000000, 0.000000
100.000000, 0.000000
100.000000, 0.000000
100.000000, 0.000000
100.000000, 0.000000
100.000000, 0.000000
100.000000, 0.000000
100.000000, 0.000000
100.000000, 0.000000
100.000000, 0.000000
100.000000, 0.000000
100.000000, 0.000000
100.000000, 0.000000
100.000000, 0.000000
100.000000, 0.000000
100.000000, 0.000000
100.000000, 0.000000
100.000000, 0.000000
100.000000, 0.000000
100.000000, 0.000000
100.000000, 0.000000
100.000000, 0.000000
100.000000, 0.000000
100.000000, 0.000000
100.000000, 0.000000
100.000000, 0.000000
100.000000, 0.000000
100.000000, 0.000000
100.000000, 0.000000
100.000000, 0.000000
100.000000, 0.000000
100.000000, 0.000000
100.000000, 0.000000
100.000000, 0.000000
100.000000, 0.000000
100.000000, 0.000000
100.000000, 0.000000
100.000000, 0.000000
100.000000, 0.000000
100.000000, 0.000000
100.000000, 0.000000
100.000000, 0.000000
100.000000, 0.000000
100.000000, 0.000000
100.000000, 0.000000
100.000000, 0.000000
100.000000, 0.000000
100.000000, 0.000000
100.000000, 0.000000
100.000000, 0.000000
100.000000, 0.000000
100.000000, 0.000000
100.000000, 0.000000
100.000000, 0.000000
100.000000, 0.000000
100.000000, 0.000000
100.000000, 0.000000
100.000000, 0.000000
100.000000, 0.000000
100.000000, 0.000000
100.000000, 0.000000
100.000000, 0.000000
100.000000, 0.000000
100.000000, 0.000000
100.000000, 0.000000
100.000000, 0.000000
100.000000, 0.000000
100.000000, 0.000000
100.000000, 0.000000
100.000000, 0.000000
100.000000, 0.000000
100.000000, 0.000000
100.000000, 0.000000
100.000000, 0.000000
100.000000, 0.000000
100.000000, 0.000000
100.000000, 0.000000
100.000000, 0.000000
100.000000, 0.000000
100.000000, 0.000000
100.000000, 0.000000
100.000000, 0.000000
100.000000, 0.000000
100.000000, 0.000000
100.000000, 0.000000
100.000000, 0.000000
100.000000, 0.000000
100.000000, 0.000000
100.000000, 0.000000
100.000000, 0.000000
100.000000, 0.000000
100.000000, 0.000000
100.000000, 0.000000
100.000000, 0.000000
100.000000, 0.000000
100.000000, 0.000000
100.000000, 0.000000
100.000000, 0.000000
100.000000, 0.000000
100.000000, 0.000000
100.000000, 0.000000
100.000000, 0.000000
100.000000, 0.000000
100.000000, 0.000000
100.000000, 0.000000
100.000000, 0.000000
100.000000, 0.000000
100.000000, 0.000000
100.000000, 0.000000
100.000000, 0.000000
100.000000, 0.000000
100.000000, 0.000000
100.000000, 0.000000
100.000000, 0.000000
100.000000, 0.000000
100.000000, 0.000000
100.000000, 0.000000
100.000000, 0.000000
100.000000, 0.000000
100.000000, 0.000000
100.000000, 0.000000
100.000000, 0.000000
100.000000, 0.000000
100.000000, 0.000000
100.000000, 0.000000
100.000000, 0.000000
100.000000, 0.000000
100.000000, 0.000000
100.000000, 0.000000
100.000000, 0.000000
100.000000, 0.000000
100.000000, 0.000000
100.000000, 0.000000
100.000000, 0.000000
100.000000, 0.000000
100.000000, 0.000000
100.000000, 0.000000
100.000000, 0.000000
100.000000, 0.000000
100.000000, 0.000000
100.000000, 0.000000
100.000000, 0.000000
100.000000, 0.000000
100.000000, 0.000000
100.000000, 0.000000
100.000000, 0.000000
100.000000, 0.000000
100.000000, 0.000000
100.000000, 0.000000
100.000000, 0.000000
100.000000, 0.000000
100.000000, 0.000000
100.000000, 0.000000
100.000000, 0.000000
100.000000, 0.000000
100.000000, 0.000000
100.000000, 0.000000
100.000000, 0.000000
100.000000, 0.000000
100.000000, 0.000000
100.000000, 0.000000
100.000000, 0.000000
100.000000, 0.000000
100.000000, 0.000000
100.000000, 0.000000
100.000000, 0.000000
100.000000, 0.000000
100.000000, 0.000000
100.000000, 0.000000
100.000000, 0.000000
100.000000, 0.000000
100.000000, 0.000000
100.000000, 0.000000
100.000000, 0.000000
100.000000, 0.000000
100.000000, 0.000000
100.000000, 0.000000
100.000000, 0.000000
100.000000, 0.000000
100.000000, 0.000000
100.000000, 0.000000
100.000000, 0.000000
100.000000, 0.000000
100.000000, 0.000000
100.000000, 0.000000
100.000000, 0.000000
100.000000, 0.000000
100.000000, 0.000000
100.000000, 0.000000
100.000000, 0.000000
100.000000, 0.000000
100.000000, 0.000000
100.000000, 0.000000
100.000000, 0.000000
100.000000, 0.000000
100.000000, 0.000000
100.000000, 0.000000
100.000000, 0.000000
100.000000, 0.000000
100.000000, 0.000000
100.000000, 0.000000
100.000000, 0.000000
100.000000, 0.000000
100.000000, 0.000000
100.000000, 0.000000
100.000000, 0.000000
100.000000, 0.000000
100.000000, 0.000000
100.000000, 0.000000
100.000000, 0.000000
100.000000, 0.000000
100.000000, 0.000000
100.000000, 0.000000
100.000000, 0.000000
100.000000, 0.000000
100.000000, 0.000000
100.000000, 0.000000
100.000000, 0.000000
100.000000, 0.000000
100.000000, 0.000000
100.000000, 0.000000
100.000000, 0.000000
100.000000, 0.000000
100.000000, 0.000000
100.000000, 0.000000
100.000000, 0.000000
100.000000, 0.000000
100.000000, 0.000000
100.000000, 0.000000
100.000000, 0.000000
100.000000, 0.000000
100.000000, 0.000000
100.000000, 0.000000
100.000000, 0.000000
100.000000, 0.000000
100.000000, 0.000000
100.000000, 0.000000
100.000000, 0.000000
100.000000, 0.000000
100.000000, 0.000000
100.000000, 0.000000
100.000000, 0.000000
100.000000, 0.000000
100.000000, 0.000000
100.000000, 0.000000
100.000000, 0.000000
100.000000, 0.000000
100.000000, 0.000000
100.000000, 0.000000
100.000000, 0.000000
100.000000, 0.000000
100.000000, 0.000000
100.000000, 0.000000
100.000000, 0.000000
100.000000, 0.000000
100.000000, 0.000000
100.000000, 0.000000
100.000000, 0.000000
100.000000, 0.000000
100.000000, 0.000000
100.000000, 0.000000
100.000000, 0.000000
100.000000, 0.000000
100.000000, 0.000000
100.000000, 0.000000
100.000000, 0.000000
100.000000, 0.000000
100.000000, 0.000000
100.000000, 0.000000
100.000000, 0.000000
100.000000, 0.000000
100.000000, 0.000000
100.000000, 0.000000
100.000000, 0.000000
100.000000, 0.000000
100.000000, 0.000000
100.000000, 0.000000
100.000000, 0.000000
100.000000, 0.000000
100.000000, 0.000000
100.000000, 0.000000
100.000000, 0.000000
100.000000, 0.000000
100.000000, 0.000000
100.000000, 0.000000
100.000000, 0.000000
100.000000, 0.000000
100.000000, 0.000000
100.000000, 0.000000
100.000000, 0.000000
100.000000, 0.000000
100.000000, 0.000000
100.000000, 0.000000
100.000000, 0.000000
100.000000, 0.000000
100.000000, 0.000000
100.000000, 0.000000
100.000000, 0.000000
100.000000, 0.000000
100.000000, 0.000000
100.000000, 0.000000
100.000000, 0.000000
100.000000, 0.000000
100.000000, 0.000000
100.000000, 0.000000
100.000000, 0.000000
100.000000, 0.000000
100.000000, 0.000000
100.000000, 0.000000
100.000000, 0.000000
100.000000, 0.000000
100.000000, 0.000000
100.000000, 0.000000
100.000000, 0.000000
100.000000, 0.000000
100.000000, 0.000000
100.000000, 0.000000
100.000000, 0.000000
100.000000, 0.000000
100.000000, 0.000000
100.000000, 0.000000
100.000000, 0.000000
100.000000, 0.000000
100.000000, 0.000000
100.000000, 0.000000
100.000000, 0.000000
100.000000, 0.000000
100.000000, 0.000000
100.000000, 0.000000
100.000000, 0.000000
100.000000, 0.000000
100.000000, 0.000000
100.000000, 0.000000
100.000000, 0.000000
100.000000, 0.000000
100.000000, 0.000000
100.000000, 0.000000
100.000000, 0.000000
100.000000, 0.000000
100.000000, 0.000000
100.000000, 0.000000
100.000000, 0.000000
100.000000, 0.000000
100.000000, 0.000000
100.000000, 0.000000
100.000000, 0.000000
100.000000, 0.000000
100.000000, 0.000000
100.000000, 0.000000
100.000000, 0.000000
100.000000, 0.000000
100.000000, 0.000000
100.000000, 0.000000
100.000000, 0.000000
100.000000, 0.000000
100.000000, 0.000000
100.000000, 0.000000
100.000000, 0.000000
100.000000, 0.000000
100.000000, 0.000000
100.000000, 0.000000
100.000000, 0.000000
100.000000, 0.000000
100.000000, 0.000000
100.000000, 0.000000
100.000000, 0.000000
100.000000, 0.000000
100.000000, 0.000000
100.000000, 0.000000
100.000000, 0.000000
100.000000, 0.000000
100.000000, 0.000000
100.000000, 0.000000
100.000000, 0.000000
100.000000, 0.000000
100.000000, 0.000000
100.000000, 0.000000
100.000000, 0.000000
100.000000, 0.000000
100.000000, 0.000000
100.000000, 0.000000
100.000000, 0.000000
100.000000, 0.000000
100.000000, 0.000000
100.000000, 0.000000
100.000000, 0.000000
100.000000, 0.000000
100.000000, 0.000000
100.000000, 0.000000
100.000000, 0.000000
100.000000, 0.000000
100.000000, 0.000000
100.000000, 0.000000
100.000000, 0.000000
100.000000, 0.000000
100.000000, 0.000000
100.000000, 0.000000
100.000000, 0.000000
100.000000, 0.000000
100.000000, 0.000000
100.000000, 0.000000
100.000000, 0.000000
100.000000, 0.000000
100.000000, 0.000000
100.000000, 0.000000
100.000000, 0.000000
100.000000, 0.000000
100.000000, 0.000000
100.000000, 0.000000
100.000000, 0.000000
100.000000, 0.000000
100.000000, 0.000000
100.000000, 0.000000
100.000000, 0.000000
100.000000, 0.000000
100.000000, 0.000000
100.000000, 0.000000
100.000000, 0.000000
100.000000, 0.000000
100.000000, 0.000000
100.000000, 0.000000
100.000000, 0.000000
100.000000, 0.000000
100.000000, 0.000000
100.000000, 0.000000
100.000000, 0.000000
100.000000, 0.000000
100.000000, 0.000000
100.000000, 0.000000
100.000000, 0.000000
100.000000, 0.000000
100.000000, 0.000000
100.000000, 0.000000
100.000000, 0.000000
100.000000, 0.000000
100.000000, 0.000000
100.000000, 0.000000
100.000000, 0.000000
100.000000, 0.000000
100.000000, 0.000000
100.000000, 0.000000
100.000000, 0.000000
100.000000, 0.000000
100.000000, 0.000000
100.000000, 0.000000
100.000000, 0.000000
100.000000, 0.000000
100.000000, 0.000000
100.000000, 0.000000
100.000000, 0.000000
100.000000, 0.000000
100.000000, 0.000000
100.000000, 0.000000
100.000000, 0.000000
100.000000, 0.000000
100.000000, 0.000000
100.000000, 0.000000
100.000000, 0.000000
100.000000, 0.000000
100.000000, 0.000000
100.000000, 0.000000
100.000000, 0.000000
100.000000, 0.000000
100.000000, 0.000000
100.000000, 0.000000
100.000000, 0.000000
100.000000, 0.000000
100.000000, 0.000000
100.000000, 0.000000
100.000000, 0.000000
100.000000, 0.000000
100.000000, 0.000000
100.000000, 0.000000
100.000000, 0.000000
100.000000, 0.000000
100.000000, 0.000000
100.000000, 0.000000
100.000000, 0.000000
100.000000, 0.000000
100.000000, 0.000000
100.000000, 0.000000
100.000000, 0.000000
100.000000, 0.000000
100.000000, 0.000000
100.000000, 0.000000
100.000000, 0.000000
100.000000, 0.000000
100.000000, 0.000000
100.000000, 0.000000
100.000000, 0.000000
100.000000, 0.000000
100.000000, 0.000000
100.000000, 0.000000
100.000000, 0.000000
100.000000, 0.000000
100.000000, 0.000000
##END=
