# Supplementary material for: An NMR sample preparation case study: Considerations for the self-destructive protease caspase-6
Source: PLoS One. 2025 Nov 21;20(11):e0337291. doi: 10.1371/journal.pone.0337291 (PMC12637907; doi:10.1371/journal.pone.0337291)
Supplement: S1 Data — Data are categorized by its respective main text figure. Files are titled with a description of contents. Exported text instructions and images for optimized purification protocols are in the Purification Methods folder. (ZIP) [file pone.0337291.s007.zip › S1_Data/Fig 6 - 1H NMR Files/C6 D179 CT in Phosphate/10/uxnmr.info]

CONFIGURATION INFORMATION
=========================

Path         : /opt/topspin3.5pl5_new/conf/instr/spect/uxnmr.info
Date         : Tue Apr 27 15:23:29 2021
Release      : TopSpin 3.5 pl 5
Installed in : /opt/topspin3.5pl5_new
Host         : CZC4393L47
OS           : CentOS release 5.11 (Final)
CPU          : Intel(R) Xeon(R) CPU E5-1620 v2 @ 3.70GHz (8 cores at 1200 MHz with Hyperthreading)
User         : nmrsu (nmrsu)
System       : Avance III HD 600 NMR spectrometer
1H-frequency : 600.26 MHz
Description  : CABINET 600 HD X TB
Location     : University of Massachusetts Amherst
Bruker Order : 10159261
Configured in: CZC4393L47:/opt/topspin3.5pl5_new/conf/instr/spect

IPSO: connected to spectrometer subnet
- TCP/IP address = 149.236.99.254
 - IPSO type: 19"
- Tctrl : 1
- Fctrls: 4
- Gctrl1: without digital preemphasis
- Rctrl : none
- FREDs : none
- DPP : none

DRU1: AQS DRU-E Z102520/04446 ECL 07.00
- TCP/IP address = 149.236.99.89
- Firmware Version = 170619
- DRU1 controls AQS-Rack and HPPR/2

AQS: connected to 149.236.99.89:/dev/tty10
  _Slot_ SBSB _____________________Board_____________________
  Number Addr Type HW-VS FW-VS ID  ECL Name   Description
  -----------------------------------------------------------
     2   0x10 0x43   0x5    CD  R  0.3 REC-1  AQS RXAD/2 600 Z130588/1737 ECL 00.03
     3   0x34 0xd6   0x1        X  4.1 REF-1  REF/3-600 Reference Board for AQS/3 Receiver
     4   0x24 0x32     0        S  2.2 SGU-1  AQS SGU/3 600 (2CH) Z117129/02072 ECL 02.02 FPGA-Vs=20131031
     5   0x26 0x32     0        S  2.2 SGU-2  AQS SGU/3 600 (2CH) Z117129/02073 ECL 02.02 FPGA-Vs=20131031
    13   0xa0 0x93     0        V  0.1 PS-1   
    14   0xa1 0x91     0        V  1.2 PS-2   AQS PSM-D Power Supply Module
    --   0x20 0xd8     0        B  2.0 MASTER AQS/3+ Chassis
     1   0x20  0x7     0        B      MASTER AQS Rack Master
  Logical Receiver/SGU configuration:


Router: none installed


Transmitters at the spectrometer subnet:
----------------------------------------
BLA_W1345096_1080 W1345096/1080 ECL 30:
- TCP/IP address = 149.236.99.253
- Firmware VS    = 20120627
- Amplifier      = BLAXH2H300/100/150 E 200-600MHZ INR: W1345096/1080 ECL 30
- Router         = BLMMR32 RF AMPLIFIER MODULE: W1345204/2447 ECL 20
- Controller     = BLA CONTROL BOARD 6 2CH: W1522050/010424 ECL 50
BLA_W1345094_0174 W1345094/0174 ECL 11:
- TCP/IP address = 149.236.99.252
- Firmware VS    = 20120627
- Amplifier      = BLA2X500 E 6-365MHZ INR: W1345094/0174 ECL 11
- Router         = BLMMR32 RF AMPLIFIER MODULE: W1345204/5088 ECL 20
- Controller     = BLA CONTROL BOARD 6 2CH: W1522050/010689 ECL 50
LTRX Z109890/00757 ECL 03.01:
- TCP/IP address = 149.236.99.20
- Amplifier      = BSMS/2 LOCK TRANSCEIVER 600: Z109890/00757 ECL 03.01

BSMS: BSMS/2 connected to ethernet
- TCP/IP address = 149.236.99.20
- ELCB firmware version = 20190521
- GAB current limits = 0.0/X, 0.0/Y, 10.0/Z (in A)
- SCB channels = 40
- Shim System = BOSS3-SB
- L-TRX = BSMS/2 LOCK TRANSCEIVER 600: Z109890/00757 ECL 03.01
- Lock: on L-TRX board
- VTU_SPB = BSMS/2 SPB SENSOR & PNEUMATIC BD: Z115191/02422 ECL 04.00
- VTU_VPSB1 = BSMS/2 VARIABLE POWER SUPPLY BD: Z115193/02791 ECL 01.05

VTU: in BSMS/2 connected to ethernet
- TCP/IP address = 149.236.99.20

Bruker Automatic Changer: device connected to 149.236.99.254:/dev/tty04
- Capacity: 596 holders
- Firmware: 970111
- use BACS air  = yes
- BACS sx delay = 0 s
- Sample Rail fast changer mode = no

Cryo Controller CRCO: device connected to 149.236.99.254:/dev/tty01

Sample Changers at the spectrometer subnet:
-------------------------------------------------
Sample Changer 1: SampleJet
- TCP/IP address   = 149.236.99.55

Preamplifiers :
HPPR2: - HPPR/2 preamplifier connected to 149.236.99.89:/dev/tty10
    Type      : HPPR/2
    Controller: Cover/2, with DRU Application firmware = c.
                no LED display for tuning and matching
    Module  1 : HPLNA 19F1H (virtual 50 Ohm reference: 99.9%/0.1deg, reflection meter)
                PN=Z103205, SN=00604 from 20150210
    Module  2 : 2H
                PN=Z003473, SN=01040 from 20130719
    Module  3 : XBB19F 2HS
                PN=Z003506, SN=01579 from 20140813
    Module  4 : 31P
                PN=Z102449, SN=00211 from 20141003
    Module  5 : 13C
                PN=Z003524, SN=01031 from 20140904
    Module  6 : 15N
                PN=Z003530, SN=00930 from 20140903


Gradient Controller cable connections
--------------------------------------------------------------------
GCtrl1: connected to GAB in BSMS

RF cable connections (detected)
--------------------------------------------------------------------
SGU1 NORM output -> input 1 of transmitter 1 (BLAXH2H300/100/150 E 200-600MHZ BLA2X500 E 6-365MHZ INR W1345096/1080 at TCP/IP 149.236.99.253)
SGU1 AUX  output -> input 2 of transmitter 2 (BLA2X500 E 6-365MHZ INR W1345094/0174 at TCP/IP 149.236.99.252)
SGU2 NORM output -> input 2 of transmitter 1 (BLAXH2H300/100/150 E 200-600MHZ BLA2X500 E 6-365MHZ INR W1345096/1080 at TCP/IP 149.236.99.253)
SGU2 AUX  output -> TUNE signal input of HPPR
SGU3 NORM output -> input 1 of transmitter 2 (BLA2X500 E 6-365MHZ INR W1345094/0174 at TCP/IP 149.236.99.252)
SGU3 AUX  output -> input 3 of transmitter 1 (BLAXH2H300/100/150 E 200-600MHZ BLA2X500 E 6-365MHZ INR W1345096/1080 at TCP/IP 149.236.99.253)
SGU4 NORM output -> input 3 of transmitter 2 (BLA2X500 E 6-365MHZ INR W1345094/0174 at TCP/IP 149.236.99.252)
SGU4 AUX  output -> input 4 of transmitter 1 (BLAXH2H300/100/150 E 200-600MHZ BLA2X500 E 6-365MHZ INR W1345096/1080 at TCP/IP 149.236.99.253)

Blanking cable connections (detected)
--------------------------------------------------------------------
transmitter 1 = BLAXH2H300/100/150 E 200-600MHZ BLA2X500 E 6-365MHZ INR W1345096/1080 at TCP/IP 149.236.99.253:
- amplifier 1H-100W uses blanking 2
- amplifier X-300W uses blanking 1
- amplifier 2H-150W uses blanking 7

transmitter 2 = BLA2X500 E 6-365MHZ INR W1345094/0174 at TCP/IP 149.236.99.252:
- amplifier X-500W uses blanking 4
- amplifier X-500W uses blanking 5

transmitter 3 = BSMS/2 LOCK TRANSCEIVER 600 Z109890/00757 at TCP/IP 149.236.99.20:
- amplifier 2H-5W needs no blanking
