# Supplementary material for: An NMR sample preparation case study: Considerations for the self-destructive protease caspase-6
Source: PLoS One. 2025 Nov 21;20(11):e0337291. doi: 10.1371/journal.pone.0337291 (PMC12637907; doi:10.1371/journal.pone.0337291)
Supplement: S1 Data — Data are categorized by its respective main text figure. Files are titled with a description of contents. Exported text instructions and images for optimized purification protocols are in the Purification Methods folder. (ZIP) [file pone.0337291.s007.zip › S1_Data/Fig 6 - 1H NMR Files/C6 D179 CT NaCl Testing/1/pdata/1/auditp.txt]

##TITLE= Audit trail, TopSpin 4.0.8
##JCAMPDX= 5.01
##ORIGIN= Bruker BioSpin GmbH
##OWNER= nkuzi
$$ C:/Users/nkuzi/Documents/Hardy Lab/Caspase 6/Casp6 NMR Files/Buffer Optimization Experiments/C6 D179 CT HEPES NaCl Testing 2-23-22/1/pdata/1/auditp.txt
##AUDIT TRAIL=  $$ (NUMBER, WHEN, WHO, WHERE, PROCESS, VERSION, WHAT)
(   1,<2022-02-23 22:16:28.335 -0500>,<Hardy>,<CZC040B47V>,<go4>,<TopSpin 3.6.2>,
      <created by zg
	started at 2022-02-23 19:04:23.250 -0500,
	POWCHK enabled, PULCHK disabled,
       configuration hash MD5:
       46 EE A0 0C D0 FC 74 50 52 8B 34 87 21 0B 07 D5
       data hash MD5: 32K
       FD 75 52 36 9C 80 A7 C5 6E C3 B3 68 58 56 86 FF>)
(   2,<2022-02-23 22:16:28.370 -0500>,<Hardy>,<CZC040B47V>,<audit>,<TopSpin 3.6.2>,
      <user comment:
       ICON-NMR User ID: Hardy
       data hash MD5: 32K
       FD 75 52 36 9C 80 A7 C5 6E C3 B3 68 58 56 86 FF>)
(   3,<2025-04-08 15:04:30.912 -0400>,<nkuzi>,<LAPTOP-I7437TF2>,<proc1d>,<TopSpin 4.0.8>,
      <Start of raw data processing
       qsin SSB = 2 SI = 32K 
       data hash MD5: 32K
       92 19 FE F3 6E 06 09 9C AB 12 9D 22 16 DA C1 47>)
(   4,<2025-04-08 15:04:31.882 -0400>,<nkuzi>,<LAPTOP-I7437TF2>,<proc1d>,<TopSpin 4.0.8>,
      <fp FT_mod = 6 PKNL = 1 SI = 32K PHC0 = -149.3937 PHC1 = 3.380221 
       data hash MD5: 32K
       AE 39 C7 72 A4 79 F1 A8 08 F6 D1 C8 64 36 4E 60>)
(   5,<2025-04-08 15:04:50.088 -0400>,<nkuzi>,<LAPTOP-I7437TF2>,<proc1d>,<TopSpin 4.0.8>,
      <pk fgphup PHC0 = 3.608225e-16 PHC1 = 0 
       data hash MD5: 32K
       25 2A C5 85 4A 5B 15 73 EE 38 BA B2 28 CC B2 41>)
(   6,<2025-04-08 15:05:09.090 -0400>,<nkuzi>,<LAPTOP-I7437TF2>,<proc1d>,<TopSpin 4.0.8>,
      <pk fgphup PHC0 = -1.377319 PHC1 = 2.4 
       data hash MD5: 32K
       8B 71 75 33 34 90 E1 E3 99 AD E6 81 DD 64 EB DD>)
##END=

$$ hash MD5
$$ CB 91 4D 15 33 9A 2A F5 8B F1 86 73 9E E8 0F 5B
