# Supplementary material for: An NMR sample preparation case study: Considerations for the self-destructive protease caspase-6
Source: PLoS One. 2025 Nov 21;20(11):e0337291. doi: 10.1371/journal.pone.0337291 (PMC12637907; doi:10.1371/journal.pone.0337291)
Supplement: S1 Data — Data are categorized by its respective main text figure. Files are titled with a description of contents. Exported text instructions and images for optimized purification protocols are in the Purification Methods folder. (ZIP) [file pone.0337291.s007.zip › S1_Data/Fig 6 - 1H NMR Files/C6 D179 CT NaCl Testing/1/specpar]

##TITLE= Parameter file, TopSpin 3.6.2
##JCAMPDX= 5.0
##DATATYPE= Parameter Values
##NPOINTS= 29341	$$ modification sequence number
##ORIGIN= Bruker BioSpin GmbH
##OWNER= nmrsu
$$ 2022-02-16 17:29:23.721 -0500  Silicon@CZC040B47V
$$ /opt/topspin3.6.2/conf/instr/spect/specpar
$$ process /opt/topspin3.6.2/prog/mod/hconfserver
##$ANCIEN= (0..7)
0 0 0 0 0 0 0 0
##$BF1= 100.13
##$BF2= 100.13
##$BF3= 100.13
##$DEC= 1
##$DECB= 1
##$DEF19F= yes
##$DEFRSEL= yes
##$HPMOD= (0..7)
0 0 0 0 0 0 0 0
##$HPPRECH= (0..15)
-1 -1 -1 -1 -1 -1 -1 -1 -1 -1 -1 -1 -1 -1 -1 -1
##$HPSELECT= no
##$LOCSW19F= -1
##$LOCSW2H= -1
##$NUC1= 1
##$NUC2= 0
##$NUC3= 0
##$NUC4= 0
##$NUC5= 0
##$NUC6= 0
##$NUC7= 0
##$NUC8= 0
##$NUCARR= (0..123)
600.26 600.26 92.143564743 640.261170332 457.274688536 88.334777824 233.283827872
84.347412714 64.489881511 192.587262332 150.935497052 43.362092101 60.823817571
81.373988788 564.808710429 47.38630117 158.78017494 36.745726251 156.408901833
119.254776686 242.989701929 46.0759576 58.812928563 48.955554885 28.01037057
15.374489393 40.397672075 145.813640542 33.839861588 33.848883496 59.847776803
157.886075665 33.92967249 148.799759967 19.435086223 142.424134392 53.639539733
159.16177823 170.496007602 37.557085688 144.07052752 183.05951543 20.938959619
102.780202796 114.478663934 31.319898077 150.389020348 162.109324947 23.09560376
57.954760852 196.40779718 26.014199937 29.413928515 55.801958375 146.920658042
39.118500008 39.939469607 135.108477648 27.642879393 30.981633559 19.126966762
27.46849786 24.297438329 27.933297186 127.348040248 133.216752255 131.251380963
131.532746835 196.397562747 213.886197873 223.840747643 143.6456815 77.788995964
157.086493329 189.380643399 120.096935464 166.933422484 49.484960195 78.730953969
59.632571588 66.706461613 79.20010518 84.790572667 183.799612 32.71417
20.168736 25.030842 20.648944 149.224636 65.908548 18.427982 24.190478
144.302504 20.648944 28.932532 128.095484 17.287488 49.761554 105.041334196
28.9385346 68.4536504 48.8071406 24.0524182 15.1085442 71.96877296 25.009154606
135.20616396 136.56875416 13.699920061 46.61259004 10.3124668 11.2308646
129.036595638 10.3784954 107.511500137 39.686688116 342.88772032 346.253005979
125.577987557 96.457508149 11.05318764 100 100 100
##$NUCOFFS= (0..127)
<1H> <13C> <2H> <15N> <14N> <19F> <> <> <> <> <> <> <> <> <> <> <> <> <>
<> <> <> <> <> <> <> <> <> <> <> <> <> <> <> <> <> <> <> <> <> <> <> <>
<> <> <> <> <> <> <> <> <> <> <> <> <> <> <> <> <> <> <> <> <> <> <> <>
<> <> <> <> <> <> <> <> <> <> <> <> <> <> <> <> <> <> <> <> <> <> <> <>
<> <> <> <> <> <> <> <> <> <> <> <> <> <> <> <> <> <> <> <> <> <> <> <>
<> <> <> <> <> <> <> <> <> <> <> <> <>
##$OBS= 1
##$OFFS= (0..127)
2821.22 2698.73 0 0 0 0 0 0 0 0 0 0 0 0 0 0 0 0 0 0 0 0 0 0 0 0 0 0 0 0
0 0 0 0 0 0 0 0 0 0 0 0 0 0 0 0 0 0 0 0 0 0 0 0 0 0 0 0 0 0 0 0 0 0 0 0
0 0 0 0 0 0 0 0 0 0 0 0 0 0 0 0 0 0 0 0 0 0 0 0 0 0 0 0 0 0 0 0 0 0 0 0
0 0 0 0 0 0 0 0 0 0 0 0 0 0 0 0 0 0 0 0 0 0 0 0 0 0
##$OFFSF= (0..7)
0 0 0 0 0 0 0 0
##$OFFSH= (0..7)
2821.10000000557 0 0 0 0 0 0 0
##$OFFSX= (0..7)
0 0 0 0 0 0 0 0
##$OFFSXAS= (0..7)
0 0 0 0 0 0 0 0
##$OFSF1= 0
##$OFSF2= 0
##$OFSH1= 0
##$OFSH2= 0
##$OFSH3= 0
##$OFSX1= 0
##$OFSX2= 0
##$OFSY= 0
##$PACOIL= (0..15)
0 0 0 0 0 0 0 0 0 0 0 0 0 0 0 0
##$PRECHAN= (0..15)
-1 4 0 1 3 5 -1 -1 -1 -1 -1 -1 -1 -1 -1 -1
##$RECPRE= (0..15)
-1 0 -1 -1 -1 -1 -1 -1 -1 -1 -1 -1 -1 -1 -1 -1
##$RECPRFX= (0..15)
1 0 0 0 0 0 0 0 0 0 0 0 0 0 0 0
##$RECSEL= (0..15)
0 0 0 0 1 0 0 0 0 0 0 0 0 0 0 0
##$SELREC= (0..9)
0 0 0 0 0 0 0 0 0 0
##$SFO1= 600.262821
##$SFO2= 600.262821
##$SFO3= 600.262821
##$SFO4= 600.262821
##$SFO5= 600.262821
##$SFO6= 600.262821
##$SFO7= 600.262821
##$SFO8= 600.262821
##$TY= (0..123)
0 0 0 0 0 0 0 0 0 0 0 0 0 0 0 0 0 0 0 0 0 0 0 0 0 0 0 0 0 0 0 0 0 0 0 0
0 0 0 0 0 0 0 0 0 0 0 0 0 0 0 0 0 0 0 0 0 0 0 0 0 0 0 0 0 0 0 0 0 0 0 0
0 0 0 0 0 0 0 0 0 0 0 0 0 0 0 0 0 0 0 0 0 0 0 0 0 0 0 0 0 0 0 0 0 0 0 0
0 0 0 0 0 0 0 0 0 0 0 0 0 0 0 0
##END=
