# Supplementary material for: An NMR sample preparation case study: Considerations for the self-destructive protease caspase-6
Source: PLoS One. 2025 Nov 21;20(11):e0337291. doi: 10.1371/journal.pone.0337291 (PMC12637907; doi:10.1371/journal.pone.0337291)
Supplement: S1 Data — Data are categorized by its respective main text figure. Files are titled with a description of contents. Exported text instructions and images for optimized purification protocols are in the Purification Methods folder. (ZIP) [file pone.0337291.s007.zip › S1_Data/Fig 6 - 1H NMR Files/C6 D179 CT NaCl Testing/2/pdata/1/auditp.txt]

##TITLE= Audit trail, TopSpin 4.0.8
##JCAMPDX= 5.01
##ORIGIN= Bruker BioSpin GmbH
##OWNER= nkuzi
$$ C:/Users/nkuzi/Documents/Hardy Lab/Caspase 6/Casp6 NMR Files/Buffer Optimization Experiments/C6 D179 CT HEPES NaCl Testing 2-23-22/2/pdata/1/auditp.txt
##AUDIT TRAIL=  $$ (NUMBER, WHEN, WHO, WHERE, PROCESS, VERSION, WHAT)
(   1,<2022-02-24 01:36:55.169 -0500>,<Hardy>,<CZC040B47V>,<go4>,<TopSpin 3.6.2>,
      <created by zg
	started at 2022-02-23 22:24:50.116 -0500,
	POWCHK enabled, PULCHK disabled,
       configuration hash MD5:
       46 EE A0 0C D0 FC 74 50 52 8B 34 87 21 0B 07 D5
       data hash MD5: 32K
       8A 54 37 C2 CF A9 98 27 B3 48 DE 97 5F AF 7F 3C>)
(   2,<2022-02-24 01:36:55.203 -0500>,<Hardy>,<CZC040B47V>,<audit>,<TopSpin 3.6.2>,
      <user comment:
       ICON-NMR User ID: Hardy
       data hash MD5: 32K
       8A 54 37 C2 CF A9 98 27 B3 48 DE 97 5F AF 7F 3C>)
(   3,<2025-04-08 15:05:14.844 -0400>,<nkuzi>,<LAPTOP-I7437TF2>,<proc1d>,<TopSpin 4.0.8>,
      <Start of raw data processing
       qsin SSB = 2 SI = 32K 
       data hash MD5: 32K
       75 FD 6D 7B DD B9 AA 65 56 F5 0F 05 43 66 B5 E6>)
(   4,<2025-04-08 15:05:16.209 -0400>,<nkuzi>,<LAPTOP-I7437TF2>,<proc1d>,<TopSpin 4.0.8>,
      <fp FT_mod = 6 PKNL = 1 SI = 32K PHC0 = -158.9941 PHC1 = 15.38022 
       data hash MD5: 32K
       41 B9 4A E3 34 E9 E6 A5 66 61 72 62 36 2A 72 DD>)
(   5,<2025-04-08 15:05:36.499 -0400>,<nkuzi>,<LAPTOP-I7437TF2>,<proc1d>,<TopSpin 4.0.8>,
      <pk fgphup PHC0 = 5.45625 PHC1 = -9.6 
       data hash MD5: 32K
       A4 DB C7 D1 6B 8E 75 79 AA 5A 77 CF 1E DB 70 32>)
##END=

$$ hash MD5
$$ 59 89 24 60 48 E1 31 57 A6 14 7F 4F 27 B8 D6 F8
