# Supplementary material for: An NMR sample preparation case study: Considerations for the self-destructive protease caspase-6
Source: PLoS One. 2025 Nov 21;20(11):e0337291. doi: 10.1371/journal.pone.0337291 (PMC12637907; doi:10.1371/journal.pone.0337291)
Supplement: S1 Data — Data are categorized by its respective main text figure. Files are titled with a description of contents. Exported text instructions and images for optimized purification protocols are in the Purification Methods folder. (ZIP) [file pone.0337291.s007.zip › S1_Data/Fig 6 - 1H NMR Files/C6 D179 CT NaCl Testing/2/pdata/1/parm.txt]

Current Data Parameters
NAME     C6 D179 CT HEPES NaCl Testing 2-23-22              
EXPNO                 2              
PROCNO                1              

F2 - Acquisition Parameters
Date_          20220224              
Time               1.36 h            
INSTRUM           spect              
PROBHD   Z151283_0001 (              
PULPROG          zgesgp              
TD                32768              
SOLVENT    H2O+D2O_salt              
NS                 3072              
DS                    4              
SWH            9615.385 Hz           
FIDRES         0.586877 Hz           
AQ            1.7039360 sec          
RG                57.99              
DW               52.000 usec         
DE                10.00 usec         
TE                293.0 K            
D1           2.00000000 sec          
D12          0.00002000 sec          
D16          0.00020000 sec          
TD0                   1              
SFO1        600.2628212 MHz          
NUC1                 1H              
P1                 7.75 usec         
P2                15.50 usec         
P12             2000.00 usec         
PLW0                  0 W            
PLW1         7.40520000 W            
SPNAM[1]     Sinc1.1000              
SPOAL1            0.500              
SPOFFS1               0 Hz           
SPW1         0.00123595 W            
GPNAM[1]     SMSQ10.100              
GPZ1              31.00 %            
GPNAM[2]     SMSQ10.100              
GPZ2              11.00 %            
P16             1000.00 usec         

F2 - Processing parameters
SI                32768              
SF          600.2600000 MHz          
WDW               QSINE              
SSB                   2              
LB                    0 Hz           
GB                    0              
PC                 1.00              
