# Supplementary material for: An NMR sample preparation case study: Considerations for the self-destructive protease caspase-6
Source: PLoS One. 2025 Nov 21;20(11):e0337291. doi: 10.1371/journal.pone.0337291 (PMC12637907; doi:10.1371/journal.pone.0337291)
Supplement: S1 Data — Data are categorized by its respective main text figure. Files are titled with a description of contents. Exported text instructions and images for optimized purification protocols are in the Purification Methods folder. (ZIP) [file pone.0337291.s007.zip › S1_Data/Fig 6 - 1H NMR Files/C6 D179 CT NaCl Testing/2/pdata/1/title]

32 uM C6 D179 CT, 10 mM HEPES pH 7.5, 60 mM NaCl, 60 uM VEID-CHO, 2 mM d-DTT, 2.5% d-DMSO, 10% D2O, 293K
Zika_1d H2O+D2O_salt /opt/topspin3.6.2 Hardy {1  A2 - 102}
