# Supplementary material for: An NMR sample preparation case study: Considerations for the self-destructive protease caspase-6
Source: PLoS One. 2025 Nov 21;20(11):e0337291. doi: 10.1371/journal.pone.0337291 (PMC12637907; doi:10.1371/journal.pone.0337291)
Supplement: S1 Data — Data are categorized by its respective main text figure. Files are titled with a description of contents. Exported text instructions and images for optimized purification protocols are in the Purification Methods folder. (ZIP) [file pone.0337291.s007.zip › S1_Data/Fig 6 - 1H NMR Files/C6 D179 CT NaCl Testing/2/shimvalues]

# Thu Feb 24 01:36:54 2022
#$$PROBEIDENTIFIER=Z151283_0001
#$$PROBENAME=CP QCI 600S3 H&F-P/C/N-D-05 Z
#$$SHIMID=292722
#
# Active Shim Gradients
#
Z           		139             
Z2          		-28             
Z3          		-2024           
Z4          		-3307           
Z5          		822             
Z6          		4451            
Z7          		-3349           
Z8          		-11712          
X           		-2467           
XZ          		11194           
XZ2         		8202            
XZ3         		3008            
XZ4         		-460            
XZ5         		-25502          
Y           		-9326           
YZ          		334             
YZ2         		4676            
YZ3         		-8639           
YZ4         		293             
YZ5         		19101           
XY          		-1055           
XYZ         		-10041          
XYZ2        		-44             
XYZ3        		-8642           
XYZ4        		16946           
XYZ5        		0               
(X2-Y2)     		-11485          
(X2-Y2)Z    		1897            
(X2-Y2)Z2   		-1359           
(X2-Y2)Z3   		-339            
(X2-Y2)Z4   		-661            
(X2-Y2)Z5   		0               
X3          		-1047           
X3Z         		-37846          
Y3          		-8454           
Y3Z         		79              
#
# Lock Parameter
#
FIELD		3663.417
LOCKPHASE		159.373 
LOCKPOWER		-18.000 
LOCKGAIN		119.237 
LOCKDC		-75.000 
LOCKSHIFT		4.700   
LOOPGAIN		-5.000  
LOOPTIME		0.350   
LOOPFILTER		100.000 
#
IEEE64_VERSION_CODE 1
#
# Shim currents 
#
SHIM_SETTING [1 ]  -730.76501310   
SHIM_SETTING [2 ]  4079.13842913   
SHIM_SETTING [3 ]  642.49493278    
SHIM_SETTING [4 ]  -13669.81088526 
SHIM_SETTING [5 ]  6422.47476629   
SHIM_SETTING [6 ]  4235.39307977   
SHIM_SETTING [7 ]  -13520.31281281 
SHIM_SETTING [8 ]  -6086.14279715  
SHIM_SETTING [9 ]  -1540.64618529  
SHIM_SETTING [10]  551.55891356    
SHIM_SETTING [11]  0.00000000      
SHIM_SETTING [12]  -8532.22300000  
SHIM_SETTING [13]  -8374.89200000  
SHIM_SETTING [14]  17847.63900000  
SHIM_SETTING [15]  10756.36300000  
SHIM_SETTING [16]  633.46800000    
SHIM_SETTING [17]  -10647.00900000 
SHIM_SETTING [18]  -3961.29900000  
SHIM_SETTING [19]  -25408.03100000 
SHIM_SETTING [20]  17379.45000000  
SHIM_SETTING [21]  -7450.41500000  
SHIM_SETTING [22]  -10742.42100000 
SHIM_SETTING [23]  -8276.90500000  
SHIM_SETTING [24]  -11379.68600000 
SHIM_SETTING [25]  -4530.26000000  
SHIM_SETTING [26]  -4699.55000000  
SHIM_SETTING [27]  -18863.34800000 
SHIM_SETTING [28]  -4414.86100000  
SHIM_SETTING [29]  913.11400000    
SHIM_SETTING [30]  22684.67400000  
SHIM_SETTING [31]  426.81300000    
SHIM_SETTING [32]  -2720.44300000  
SHIM_SETTING [33]  -9284.85000000  
SHIM_SETTING [34]  23563.22900000  
SHIM_SETTING [35]  -19582.20100000 
SHIM_SETTING [36]  -16355.25800000 
SHIM_SETTING [37]  -18663.90200000 
SHIM_SETTING [38]  7445.81300000   
SHIM_SETTING [39]  -25704.89400000 
SHIM_SETTING [40]  0.00000000      
