# Supplementary material for: An NMR sample preparation case study: Considerations for the self-destructive protease caspase-6
Source: PLoS One. 2025 Nov 21;20(11):e0337291. doi: 10.1371/journal.pone.0337291 (PMC12637907; doi:10.1371/journal.pone.0337291)
Supplement: S1 Data — Data are categorized by its respective main text figure. Files are titled with a description of contents. Exported text instructions and images for optimized purification protocols are in the Purification Methods folder. (ZIP) [file pone.0337291.s007.zip › S1_Data/Fig 6 - 1H NMR Files/C6 D179 CT NaCl Testing/3/pdata/1/auditp.txt]

##TITLE= Audit trail, TopSpin 4.0.8
##JCAMPDX= 5.01
##ORIGIN= Bruker BioSpin GmbH
##OWNER= nkuzi
$$ C:/Users/nkuzi/Documents/Hardy Lab/Caspase 6/Casp6 NMR Files/Buffer Optimization Experiments/C6 D179 CT HEPES NaCl Testing 2-23-22/3/pdata/1/auditp.txt
##AUDIT TRAIL=  $$ (NUMBER, WHEN, WHO, WHERE, PROCESS, VERSION, WHAT)
(   1,<2022-02-24 04:56:09.093 -0500>,<Hardy>,<CZC040B47V>,<go4>,<TopSpin 3.6.2>,
      <created by zg
	started at 2022-02-24 01:44:04.028 -0500,
	POWCHK enabled, PULCHK disabled,
       configuration hash MD5:
       46 EE A0 0C D0 FC 74 50 52 8B 34 87 21 0B 07 D5
       data hash MD5: 32K
       8C D4 51 76 7C F7 B3 AC 67 B4 26 CB 71 9B 39 F4>)
(   2,<2022-02-24 04:56:09.129 -0500>,<Hardy>,<CZC040B47V>,<audit>,<TopSpin 3.6.2>,
      <user comment:
       ICON-NMR User ID: Hardy
       data hash MD5: 32K
       8C D4 51 76 7C F7 B3 AC 67 B4 26 CB 71 9B 39 F4>)
(   3,<2025-04-08 15:05:44.520 -0400>,<nkuzi>,<LAPTOP-I7437TF2>,<proc1d>,<TopSpin 4.0.8>,
      <Start of raw data processing
       qsin SSB = 2 SI = 32K 
       data hash MD5: 32K
       F2 72 44 FE 53 FA 39 2B 10 13 16 76 F2 12 89 33>)
(   4,<2025-04-08 15:05:45.820 -0400>,<nkuzi>,<LAPTOP-I7437TF2>,<proc1d>,<TopSpin 4.0.8>,
      <fp FT_mod = 6 PKNL = 1 SI = 32K PHC0 = -155.4642 PHC1 = 6.580221 
       data hash MD5: 32K
       E6 C3 BF 15 AD AF FC 26 C2 1A CA 4F 57 57 AC 89>)
##END=

$$ hash MD5
$$ B5 07 A5 6F 89 15 A1 E1 A1 EE 37 DD BE 41 3A FB
