# Supplementary material for: An NMR sample preparation case study: Considerations for the self-destructive protease caspase-6
Source: PLoS One. 2025 Nov 21;20(11):e0337291. doi: 10.1371/journal.pone.0337291 (PMC12637907; doi:10.1371/journal.pone.0337291)
Supplement: S1 Data — Data are categorized by its respective main text figure. Files are titled with a description of contents. Exported text instructions and images for optimized purification protocols are in the Purification Methods folder. (ZIP) [file pone.0337291.s007.zip › S1_Data/Fig 6 - 1H NMR Files/C6 D179 CT NaCl Testing/4/audita.txt]

##TITLE= Audit trail, TopSpin 3.6.2
##JCAMPDX= 5.01
##ORIGIN= Bruker BioSpin GmbH
##OWNER= Hardy
$$ /opt/topspin3.6.2/data/Hardy/nmr/C6 D179 CT HEPES NaCl Testing 2-23-22/4/audita.txt
##AUDIT TRAIL=  $$ (NUMBER, WHEN, WHO, WHERE, PROCESS, VERSION, WHAT)
(   1,<2022-02-23 18:57:31.407 -0500>,<Hardy>,<CZC040B47V>,<go4>,<TopSpin 3.6.2>,
      <created by zg
	started at 2022-02-23 15:45:26.604 -0500,
	POWCHK enabled, PULCHK disabled,
       configuration hash MD5:
       46 EE A0 0C D0 FC 74 50 52 8B 34 87 21 0B 07 D5
       data hash MD5: 32K
       13 FE E6 7A 21 AB 08 F7 8E 3D 89 F4 8A 85 D2 27>)
(   2,<2022-02-23 18:57:31.454 -0500>,<Hardy>,<CZC040B47V>,<audit>,<TopSpin 3.6.2>,
      <user comment:
       ICON-NMR User ID: Hardy
       data hash MD5: 32K
       13 FE E6 7A 21 AB 08 F7 8E 3D 89 F4 8A 85 D2 27>)
##END=

$$ hash MD5
$$ B2 AE AB EB E4 D6 56 66 54 37 F9 B5 40 2C FE 8E
