# Supplementary material for: An NMR sample preparation case study: Considerations for the self-destructive protease caspase-6
Source: PLoS One. 2025 Nov 21;20(11):e0337291. doi: 10.1371/journal.pone.0337291 (PMC12637907; doi:10.1371/journal.pone.0337291)
Supplement: S1 Data — Data are categorized by its respective main text figure. Files are titled with a description of contents. Exported text instructions and images for optimized purification protocols are in the Purification Methods folder. (ZIP) [file pone.0337291.s007.zip › S1_Data/Fig 6 - 1H NMR Files/Casp6_1D_BOG_Optimization/3/pdata/1/auditp.txt]

##TITLE= Audit trail, TopSpin 4.0.8
##JCAMPDX= 5.01
##ORIGIN= Bruker BioSpin GmbH
##OWNER= nkuzi
$$ C:/Users/nkuzi/Documents/Hardy Lab/Caspase 6/Casp6 NMR Files/Buffer Optimization Experiments/Casp6_1D_Optimization/3/pdata/1/auditp.txt
##AUDIT TRAIL=  $$ (NUMBER, WHEN, WHO, WHERE, PROCESS, VERSION, WHAT)
(   1,<2021-12-07 12:37:33.210 -0500>,<Hardy>,<CZC040B47V>,<go4>,<TopSpin 3.6.2>,
      <created by zg
	started at 2021-12-07 12:28:10.396 -0500,
	POWCHK enabled, PULCHK disabled,
       terminated by command 'stop'
       configuration hash MD5:
       46 EE A0 0C D0 FC 74 50 52 8B 34 87 21 0B 07 D5
       data hash MD5: 32K
       A6 32 B4 9B 9C 25 C9 84 46 A6 56 32 9B 37 A9 5A>)
(   2,<2025-04-08 13:07:50.327 -0400>,<nkuzi>,<LAPTOP-I7437TF2>,<proc1d>,<TopSpin 4.0.8>,
      <Start of raw data processing
       qsin SSB = 2 SI = 32K 
       data hash MD5: 32K
       06 E1 33 9F 4C 50 FD 9D D4 C0 6E 9C 8C A7 B4 A3>)
(   3,<2025-04-08 13:07:51.871 -0400>,<nkuzi>,<LAPTOP-I7437TF2>,<proc1d>,<TopSpin 4.0.8>,
      <fp FT_mod = 6 PKNL = 1 SI = 32K PHC0 = -150.3623 PHC1 = 0.9802208 
       data hash MD5: 32K
       BF 20 5E 76 15 18 F1 1D 8D F6 4C 3D 73 9D 4A C5>)
(   4,<2025-04-08 13:08:01.790 -0400>,<nkuzi>,<LAPTOP-I7437TF2>,<proc1d>,<TopSpin 4.0.8>,
      <pk fgphup PHC0 = 6.6 PHC1 = 0 
       data hash MD5: 32K
       70 BB 21 CA 65 72 E3 9E E0 6C CA D6 00 9C 92 D4>)
##END=

$$ hash MD5
$$ 9B C0 86 3A 7D 1B D8 1F B5 AE 2C 60 BC F4 38 94
