# Supplementary material for: An NMR sample preparation case study: Considerations for the self-destructive protease caspase-6
Source: PLoS One. 2025 Nov 21;20(11):e0337291. doi: 10.1371/journal.pone.0337291 (PMC12637907; doi:10.1371/journal.pone.0337291)
Supplement: S1 Data — Data are categorized by its respective main text figure. Files are titled with a description of contents. Exported text instructions and images for optimized purification protocols are in the Purification Methods folder. (ZIP) [file pone.0337291.s007.zip › S1_Data/Fig 6 - 1H NMR Files/Casp6_1D_BOG_Optimization/3/shimvalues]

# Tue Dec  7 12:29:33 2021
#$$PROBEIDENTIFIER=Z151283_0001
#$$PROBENAME=CP QCI 600S3 H&F-P/C/N-D-05 Z
#$$SHIMID=292722
#
# Active Shim Gradients
#
Z           		65              
Z2          		-48             
Z3          		-2051           
Z4          		-3310           
Z5          		918             
Z6          		4451            
Z7          		-3349           
Z8          		-11712          
X           		-2407           
XZ          		11194           
XZ2         		8202            
XZ3         		3008            
XZ4         		-460            
XZ5         		-25502          
Y           		-9406           
YZ          		334             
YZ2         		4676            
YZ3         		-8639           
YZ4         		293             
YZ5         		19101           
XY          		-1055           
XYZ         		-10041          
XYZ2        		-44             
XYZ3        		-8642           
XYZ4        		16946           
XYZ5        		0               
(X2-Y2)     		-11485          
(X2-Y2)Z    		1897            
(X2-Y2)Z2   		-1359           
(X2-Y2)Z3   		-339            
(X2-Y2)Z4   		-661            
(X2-Y2)Z5   		0               
X3          		-1047           
X3Z         		-37846          
Y3          		-8454           
Y3Z         		79              
#
# Lock Parameter
#
FIELD		3694.914
LOCKPHASE		164.625 
LOCKPOWER		-18.000 
LOCKGAIN		120.219 
LOCKDC		-75.000 
LOCKSHIFT		4.700   
LOOPGAIN		-5.000  
LOOPTIME		0.350   
LOOPFILTER		100.000 
#
IEEE64_VERSION_CODE 1
#
# Shim currents 
#
SHIM_SETTING [1 ]  -761.32501468   
SHIM_SETTING [2 ]  4058.73220229   
SHIM_SETTING [3 ]  694.28508683    
SHIM_SETTING [4 ]  -13667.54121143 
SHIM_SETTING [5 ]  6509.75366523   
SHIM_SETTING [6 ]  4146.20027935   
SHIM_SETTING [7 ]  -13473.53556323 
SHIM_SETTING [8 ]  -6155.88277308  
SHIM_SETTING [9 ]  -1519.01540480  
SHIM_SETTING [10]  518.64565306    
SHIM_SETTING [11]  0.00000000      
SHIM_SETTING [12]  -8532.22300000  
SHIM_SETTING [13]  -8374.89200000  
SHIM_SETTING [14]  17847.63900000  
SHIM_SETTING [15]  10810.54827931  
SHIM_SETTING [16]  687.65327931    
SHIM_SETTING [17]  -10587.00903977 
SHIM_SETTING [18]  -3901.29903977  
SHIM_SETTING [19]  -25379.63534359 
SHIM_SETTING [20]  17407.84565641  
SHIM_SETTING [21]  -7450.41485940  
SHIM_SETTING [22]  -10742.42085940 
SHIM_SETTING [23]  -8276.90532531  
SHIM_SETTING [24]  -11379.68632531 
SHIM_SETTING [25]  -4530.26019350  
SHIM_SETTING [26]  -4699.55019350  
SHIM_SETTING [27]  -18863.34800000 
SHIM_SETTING [28]  -4487.10780072  
SHIM_SETTING [29]  913.11384086    
SHIM_SETTING [30]  22684.67384086  
SHIM_SETTING [31]  346.81343419    
SHIM_SETTING [32]  -2792.68980072  
SHIM_SETTING [33]  -9284.84980009  
SHIM_SETTING [34]  23563.22919991  
SHIM_SETTING [35]  -19582.20090448 
SHIM_SETTING [36]  -16355.25790448 
SHIM_SETTING [37]  -18701.76388929 
SHIM_SETTING [38]  7407.95111071   
SHIM_SETTING [39]  -25784.89356581 
SHIM_SETTING [40]  0.00000000      
